# Supplementary material for: Targeting PD-1+ T cells with chimeric antigen receptors to reduce the HIV reservoir
Source: Sci Adv. 2026 Apr 24;12(17):eaeb7602. doi: 10.1126/sciadv.aeb7602 (PMC13108567; doi:10.1126/sciadv.aeb7602)
Supplement: Supplementary file 2 — Data file S1 [file sciadv.aeb7602_data_file_s1.zip]

Archive with 1 entries (1 files):
- aeb7602_data_file_s1.xlsx
