# Supplementary material for: Targeting PD-1+ T cells with chimeric antigen receptors to reduce the HIV reservoir
Source: Sci Adv. 2026 Apr 24;12(17):eaeb7602. doi: 10.1126/sciadv.aeb7602 (PMC13108567; doi:10.1126/sciadv.aeb7602)
Supplement: Supplementary file 2 — Data file S1 [file sciadv.aeb7602_data_file_s1.zip › aeb7602_data_file_s1.xlsx]

## Sheet: Fig.1
	FIGURE 1
	Panel B
		Binding assay		A35795 IgG			135c139d6 IgG					Competitive assay			A35795 IgG		135c139d6 IgG
			PD-1	Donor01	Donor02	Donor03	Donor01	Donor02	Donor03					Pembrolizumab (ug/ml)	Donor01	Donor02	Donor01	Donor02
			20000	99.6		98.8	99.6		99					10	7.41		97.3
			10000	99.1	98.4	98.6	99.7	99.4	98.9					5	19.2	18.9	97	97.7
			5000	99.3	97.9	97.4	99.4	99	98.2					2.5	32.4	50.1	97.8	97.6
			2500	99.2	97.9	97.8	99.1	98.6	98.2					1.25	51	65.3	98.1	97.7
			1250	98.8	98.1	97.5	99.5	98.6	98.4					0.625	63.6	77.9	98	97.8
			625	98.5	97.5	97.3	99.1	97.8	97.9					0.3	86.1		98.1
			312.5	98.1	97.2	97.1	98.8	97.8	98					0	98.2		97.6
			156.25	97.5	96.8	97.3	97.7	96.9	97
			78.13	95.3	96.3	96.2	94.4	95.5	95.8
			39.06	88.4	92.7	94.7	80.5	88	92.4
			19.53	66.4	85	87.5	52.5	65.5	83.3
			9.77	29.8	61.7	64.8	18.5	32.3	58.9
			4.88	13.8	23.3	61	7.3	17.9	35.5
			2.44	5.32	3.18	40.3	2.28	1.73	17.4
			1.22	2.16	1.38	14.5	1.71	0.62	10.4
			0.61	1.49	0.48	7.27	1.44	0.15	4.23
			0.31	0.89	0.43	1.69	1.17	0.26	3.48
			0.15	1.21	0.29	1.47	1.39	0.39	2.33
			0.08	1.6	0.32	0.85	1.95	0.39	2.47
			0.04	0.48	0.47	0.27	1	0.55	0.3
	Panel C											Panel D
		Binding assay		A35795 Fab			135c139d6 Fab						Binding assay		A35795 scFv			135c139d6 scFv
			PD-1	Donor01	Donor02	Donor03	Donor01	Donor02	Donor03					PD-1	Donor01	Donor02	Donor03	Donor01	Donor02	Donor03
			20000	98.1		97.9	98.6		97.4					20000	94.4		95.4	96.4		96.1
			10000	98.4	97.4	97.4	98.4	97.7	98.1					10000	95.4	92.3	94.1	96	95.3	97
			5000	98.8	97.2	97.6	99.1	97.7	98					5000	92.9	91.7	92.9	96	95.8	96.4
			2500	98.4	97	97.5	98.9	97.2	97.9					2500	84.6	86.5	80.4	95.8	96.9	96.3
			1250	97.8	95.7	97.4	98.8	97.2	98					1250	72.9	68.7	56.6	96	96	96.7
			625	96.1	93.9	96.9	98.4	96.5	98.1					625	48.6	42	28.7	91.2	93.4	94.1
			312.5	92.8	83.6	95.9	95.9	94.4	97					312.5	23.7	16.5	8.96	73.2	85.6	87.3
			156.25	77.3	51.5	91.7	87.6	88.8	95.7					156.25	2.68	2.59	1.27	42.3	55.6	62.6
			78.13	41.8	15.2	78	64.2	70.6	92					78.13	0.39	0.45	0.24	10.7	21.1	20.4
			39.06	9.68	1.93	46	27.4	31.7	76.7					39.06	0.13	0	0.14	0.77	3.61	2.2
			19.53	1.33	0.93	12.9	5.6	6.91	43.4					19.53	0.033	0.1	0	0.83	0.44	0.51
			9.77	2.56	1.37	4.13	2.96	7.4	30.2					9.77	0.037	0.054	0.063	0.56	0.74	0.1
			4.88	2.04	0.86	6.56	1.77	3.76	4.52					4.88	0.35	0.027	0.033	0.094	0.13	0.1
			2.44	0.91	0.4	4.21	0.98	0.37	1.63					2.44	0.15	0.11	0.12	0.033	0.038	0.1
			1.22	0.68	0.27	1.92	0.58	0.73	0.97					1.22	0.4	0.078	0.078	0.093	0.03	0
			0.61	0.62	0.38	0.46	1.13	0.24	0.45					0.61	0.19	0.029	0.025	0.058	0.027	0.027
			0.31	1.1	0.23	0.45	1.17	0.36	0.25					0.31	0.11	0	0.079	0.15	0.026	0
			0.15	0.98	0.24	0.59	1.24	0.13	0.37					0.15	0.059	0.028	0.025	0.057	0	0.054
			0.08	1.1	0.38	0.44	0.48	0.23	0.34					0.08	0.14	0.13	0.077	0.029	0.055	0
			0.04	0.88	0.25	0.33	1.13	0.28	0.58					0.04	0.03	0.052	0.025	0.12	0	0
	Panel E
		Binding assay	PD-1	A35 CAR				135c CAR				UT cells
				Donor01	Donor02	Donor03	Donor04	Donor01	Donor02	Donor03	Donor04	Donor01	Donor02	Donor03	Donor04
				BC47	BC48	BC39	BC37	BC47	BC48	BC39	BC37	BC47	BC48	BC39	BC37
			20000	93.1	92	99.6	99.6	91.3	90.6	99.7	99.8	0.026	0.02	0.23	0
			10000	92.7	89.9	99.5	99.6	85.8	85.2	99.6	99.7	0.029	0.02	0.092	0.049
			5000	91.9	88.1	99.6	99.8	75.2	73.6	99.3	99.7	0.077	0.02	0.00818	0.014
			2500	85.6	82.1	99.5	99.5	62.4	59.9	98.5	99	0.041	0.015	0	0.012
			1250	70.5	69.3	99.2	99.4	42	41.4	95.8	94.6	0.041	0.014	0	0
			625	50.3	52.2	98.5	93.6	20.2	27.5	89.3	74	0.041	0.021	0	0
			312.5	31.5	34.3	95.8	94.9	13.8	14	75.6	47.7	0.041	0.021	0.012	0.019
			156.25	17.7	20.7	87.4	81.7	5.97	9.1	52.6	20.6	0.029	0.021	0.0073	0.015
			78.125	10.7	14.6	68.2	58.8	4.11	6.38	26.2	6.32	0.029	0.021	0	0
			39.0625	6.5	7.96	45.5	30.2	3.24	4.54	10.7	1.23	0.043	0.047	0.02	0
			19.5	2.89	4.5	23.6		2.05	4.67	2.87	0.19	0.043	0.047	0.034	0
			9.75	2.35	6.41	3.69		1.65	4.11	0.00799	0.011	0.043	0.047	0.012	0.014
			4.875	2.71	3.05	0.66		1.05	2.23	0.16	0.022	0.043	0.047	0.00909	0.00616
			2.4375	1.55	1.55	0.1		1.1	2.15	0.00506	0.013	0.043	0.047	0.00712	0
			1.21875	1.8	2.08	0		1.21	2.23	0.65	0.00975	0.043	0.033	0.017	0.00732
			0	2.47	3.28	0	0.053	1.65	2.69	0.012	0.029	0.043	0.033	0.00914	0.00522

## Sheet: Fig.1C-D BLI
	Panel C														Panel D
	BLI														BLI
	Fab 135c	Time (s)	240nM	160nM	80nM	40nM		Fab A35	Time (s)	240 nM	160nM	80nM	40nM		scFv 135c	Time (s)	540nM	390nM	360nM	240nM		scFv A35	Time (s)	540nM	360nM	390nM	240nM
		0	0.002512	0.002309	0.002319	-0.00117			0	0.004388	0.004043	-0.00245	0.003043			0	0.021126	0.007317	0.011338	0.009226			0	0.016126	0.002924	0.009214	0.001536
		0.2	0.004135	0.002723	0.002326	-0.0006			0.2	0.005732	0.004673	-0.00223	0.00284			0.2	0.024039	0.009575	0.013063	0.009457			0.2	0.018022	0.003689	0.010504	0.002166
		0.4	0.006071	0.003152	0.002695	-5.83e-05			0.4	0.007421	0.00515	-0.00212	0.002793			0.4	0.027316	0.01248	0.015287	0.009837			0.4	0.020295	0.004404	0.012251	0.002721
		0.6	0.008055	0.003758	0.002815	0.00013			0.6	0.009164	0.005892	-0.00173	0.00245			0.6	0.030954	0.015593	0.01753	0.009973			0.6	0.02291	0.005124	0.014204	0.003277
		0.8	0.009998	0.004627	0.003073	0.00086			0.8	0.010871	0.006609	-0.00121	0.002221			0.8	0.035305	0.01871	0.02008	0.010196			0.8	0.025628	0.006146	0.016545	0.004009
		1	0.012412	0.005794	0.003747	0.000919			1	0.013167	0.007288	-0.00093	0.001973			1	0.040479	0.021851	0.02307	0.011051			1	0.028308	0.007021	0.019142	0.004703
		1.2	0.014992	0.006921	0.004136	0.001538			1.2	0.015643	0.008138	-0.00075	0.001489			1.2	0.046003	0.024918	0.026141	0.011764			1.2	0.031463	0.007426	0.022041	0.005381
		1.4	0.017638	0.007974	0.004666	0.002284			1.4	0.018101	0.009402	-0.00057	0.001457			1.4	0.051381	0.028281	0.029203	0.01266			1.4	0.035147	0.00873	0.024856	0.005979
		1.6	0.020555	0.008965	0.004577	0.002952			1.6	0.020273	0.010702	-0.00029	0.001632			1.6	0.056905	0.031417	0.032871	0.013607			1.6	0.038634	0.009985	0.027691	0.006413
		1.8	0.023366	0.010126	0.005046	0.003193			1.8	0.022601	0.011955	-9.8e-05	0.001927			1.8	0.062299	0.034797	0.03628	0.014599			1.8	0.042052	0.011337	0.030758	0.006808
		2	0.025658	0.011658	0.00519	0.003051			2	0.024554	0.012908	0.000169	0.001947			2	0.067948	0.037926	0.040187	0.015784			2	0.044978	0.012445	0.033757	0.007311
		2.2	0.027575	0.01262	0.005411	0.00303			2.2	0.026409	0.013993	-5.87e-05	0.002483			2.2	0.073509	0.040043	0.043768	0.017019			2.2	0.047247	0.013546	0.036643	0.007616
		2.4	0.029915	0.01401	0.005094	0.003034			2.4	0.028471	0.015072	0.000412	0.002682			2.4	0.078668	0.042854	0.047076	0.017877			2.4	0.048914	0.014455	0.039249	0.008457
		2.6	0.032385	0.015106	0.004616	0.003416			2.6	0.030954	0.016315	0.000862	0.002493			2.6	0.084069	0.045749	0.050648	0.019162			2.6	0.050393	0.01523	0.041445	0.009006
		2.8	0.034662	0.016715	0.004103	0.00399			2.8	0.032782	0.017003	0.001262	0.002389			2.8	0.089322	0.0488	0.053678	0.020026			2.8	0.051927	0.014913	0.043605	0.009908
		3	0.037361	0.018283	0.004348	0.004394			3	0.034849	0.017681	0.001308	0.002223			3	0.094482	0.051648	0.056535	0.021212			3	0.053753	0.015129	0.045281	0.010438
		3.2	0.039911	0.018519	0.004662	0.00416			3.2	0.037024	0.018533	0.001544	0.002428			3.2	0.099742	0.054306	0.059303	0.022441			3.2	0.054936	0.015299	0.047319	0.011053
		3.4	0.041784	0.018831	0.004402	0.003879			3.4	0.039242	0.019173	0.002116	0.002448			3.4	0.104791	0.057559	0.062469	0.02342			3.4	0.057111	0.015407	0.049713	0.011747
		3.6	0.044799	0.019815	0.004962	0.003574			3.6	0.041029	0.019855	0.002126	0.002459			3.6	0.110131	0.061139	0.06498	0.02485			3.6	0.0588	0.015097	0.051298	0.011872
		3.8	0.047138	0.020704	0.005297	0.003742			3.8	0.042725	0.020926	0.002258	0.002834			3.8	0.115259	0.064059	0.067321	0.026011			3.8	0.060131	0.015357	0.053021	0.012203
		4	0.049161	0.020762	0.005511	0.003925			4	0.044558	0.021581	0.002268	0.003065			4	0.119688	0.067069	0.070247	0.027081			4	0.062033	0.015546	0.054673	0.013093
		4.2	0.051433	0.02114	0.005314	0.004017			4.2	0.04635	0.022463	0.002187	0.002882			4.2	0.124856	0.070192	0.072961	0.028431			4.2	0.06373	0.015215	0.05636	0.013434
		4.4	0.054348	0.021774	0.006217	0.003619			4.4	0.047997	0.022959	0.002223	0.003124			4.4	0.129272	0.073391	0.075607	0.029517			4.4	0.065137	0.015187	0.057847	0.014013
		4.6	0.056511	0.022491	0.006439	0.002916			4.6	0.049455	0.023587	0.002371	0.002356			4.6	0.134374	0.075959	0.077927	0.030499			4.6	0.066825	0.015036	0.059345	0.013939
		4.8	0.058752	0.023357	0.006666	0.003392			4.8	0.05116	0.024247	0.002596	0.002007			4.8	0.138895	0.078867	0.080495	0.031854			4.8	0.068055	0.015137	0.060921	0.014626
		5	0.061205	0.024132	0.007368	0.002979			5	0.053458	0.02495	0.002448	0.001795			5	0.143948	0.081247	0.08341	0.033132			5	0.069844	0.015303	0.062446	0.014716
		5.2	0.06342	0.024333	0.007618	0.003613			5.2	0.055336	0.025967	0.002489	0.001285			5.2	0.149152	0.083755	0.085769	0.033568			5.2	0.072509	0.015118	0.064264	0.014988
		5.4	0.065925	0.024938	0.00789	0.00348			5.4	0.057271	0.026901	0.002429	0.001331			5.4	0.153577	0.086566	0.088393	0.034177			5.4	0.075128	0.015995	0.065266	0.015258
		5.6	0.068735	0.025781	0.007953	0.003526			5.6	0.058986	0.027299	0.002349	0.000978			5.6	0.157893	0.088929	0.091438	0.034745			5.6	0.077251	0.016486	0.066741	0.015491
		5.8	0.071242	0.027009	0.008105	0.003291			5.8	0.060767	0.028162	0.002009	0.000873			5.8	0.16242	0.091469	0.093945	0.035546			5.8	0.079143	0.017584	0.068374	0.015518
		6	0.073324	0.028231	0.007823	0.003454			6	0.062633	0.028629	0.00221	0.00081			6	0.167097	0.093138	0.096818	0.036709			6	0.080816	0.018313	0.069766	0.015296
		6.2	0.075577	0.029257	0.00782	0.003568			6.2	0.064654	0.029767	0.002289	0.001021			6.2	0.172094	0.095154	0.099316	0.037494			6.2	0.082761	0.018741	0.071049	0.015287
		6.4	0.078695	0.030495	0.007475	0.003721			6.4	0.066594	0.030696	0.003037	0.001132			6.4	0.176676	0.09763	0.101901	0.038239			6.4	0.084713	0.018492	0.071796	0.01507
		6.6	0.080885	0.032073	0.007333	0.003851			6.6	0.069193	0.031466	0.003205	0.001372			6.6	0.181092	0.099863	0.10444	0.038707			6.6	0.086364	0.018665	0.072604	0.014372
		6.8	0.082824	0.03375	0.007878	0.003307			6.8	0.071385	0.032119	0.0034	0.001598			6.8	0.185046	0.102648	0.106652	0.039254			6.8	0.088372	0.018695	0.073158	0.014249
		7	0.084926	0.0351	0.008373	0.003215			7	0.073982	0.033108	0.003289	0.001742			7	0.188954	0.105195	0.109096	0.040062			7	0.089945	0.018523	0.073593	0.013677
		7.2	0.086522	0.035764	0.008529	0.003203			7.2	0.075956	0.033946	0.00317	0.001989			7.2	0.193491	0.107458	0.111448	0.04044			7.2	0.091109	0.019051	0.074917	0.013622
		7.4	0.088187	0.036982	0.008384	0.002714			7.4	0.07822	0.034762	0.003134	0.002181			7.4	0.197909	0.110346	0.114454	0.041235			7.4	0.092927	0.019358	0.076434	0.013768
		7.6	0.091083	0.038096	0.008227	0.002315			7.6	0.07997	0.035662	0.003227	0.00242			7.6	0.201717	0.11305	0.11729	0.0424			7.6	0.09409	0.019358	0.077638	0.013656
		7.8	0.092818	0.038694	0.008491	0.00257			7.8	0.081926	0.036585	0.003367	0.002858			7.8	0.206085	0.115402	0.120183	0.04357			7.8	0.095639	0.020167	0.078855	0.014349
		8	0.094811	0.0393	0.008799	0.002557			8	0.083376	0.037181	0.003563	0.00292			8	0.210206	0.117397	0.123052	0.045139			8	0.096918	0.02027	0.080125	0.014216
		8.2	0.097075	0.040547	0.008887	0.002661			8.2	0.085195	0.038121	0.003472	0.002671			8.2	0.214267	0.119673	0.125293	0.046777			8.2	0.098307	0.020212	0.08177	0.014428
		8.4	0.099435	0.041498	0.009494	0.002587			8.4	0.086528	0.038936	0.004026	0.002944			8.4	0.217535	0.122243	0.12818	0.047963			8.4	0.099511	0.020767	0.082781	0.014639
		8.6	0.100733	0.042024	0.009567	0.002844			8.6	0.087994	0.039551	0.003998	0.002358			8.6	0.221554	0.12493	0.131102	0.049138			8.6	0.1008	0.020757	0.084551	0.014494
		8.8	0.102458	0.043151	0.009793	0.003471			8.8	0.089891	0.040338	0.003974	0.002174			8.8	0.22497	0.127589	0.133836	0.050249			8.8	0.102521	0.020582	0.086364	0.015051
		9	0.104796	0.04358	0.010087	0.003534			9	0.091732	0.041025	0.004195	0.001933			9	0.229128	0.12988	0.136689	0.050558			9	0.104482	0.020396	0.087831	0.014987
		9.2	0.107028	0.043864	0.010124	0.00365			9.2	0.093355	0.0417	0.004142	0.001515			9.2	0.233809	0.132628	0.138861	0.051288			9.2	0.106539	0.019842	0.089074	0.015093
		9.4	0.109228	0.044485	0.009852	0.003879			9.4	0.094907	0.042311	0.00391	0.001292			9.4	0.237282	0.134507	0.141291	0.051976			9.4	0.108337	0.019984	0.090128	0.015629
		9.6	0.111814	0.045423	0.009988	0.004038			9.6	0.096642	0.043378	0.003882	0.000877			9.6	0.240879	0.136591	0.143694	0.053095			9.6	0.109764	0.020204	0.091681	0.015454
		9.8	0.114017	0.046163	0.009831	0.003716			9.8	0.098288	0.044599	0.004119	0.000974			9.8	0.245021	0.138743	0.145988	0.054212			9.8	0.111742	0.020294	0.093153	0.014922
		10	0.116332	0.046897	0.010059	0.003309			10	0.10009	0.045615	0.004541	0.000846			10	0.249052	0.140675	0.148288	0.05508			10	0.113965	0.020147	0.09416	0.01469
		10.2	0.118452	0.047293	0.009668	0.002604			10.2	0.102047	0.046794	0.004662	0.000368			10.2	0.253375	0.143206	0.150764	0.055539			10.2	0.116143	0.020233	0.09494	0.014733
		10.4	0.120841	0.048242	0.009818	0.001812			10.4	0.103711	0.047455	0.004805	0.000306			10.4	0.257148	0.144791	0.152628	0.056032			10.4	0.118031	0.020248	0.096082	0.014211
		10.6	0.12249	0.048961	0.009756	0.001013			10.6	0.105844	0.047915	0.004824	-6.99e-05			10.6	0.260662	0.146634	0.154189	0.057033			10.6	0.119745	0.020781	0.097544	0.01387
		10.8	0.124099	0.049642	0.010972	0.000326			10.8	0.107733	0.048723	0.004988	-0.00053			10.8	0.264522	0.148927	0.156394	0.05818			10.8	0.121353	0.021256	0.09884	0.013749
		11	0.125931	0.050381	0.010731	0.000683			11	0.109407	0.049413	0.005015	-0.00039			11	0.268312	0.151148	0.158624	0.05901			11	0.122469	0.021427	0.100439	0.01364
		11.2	0.127865	0.050752	0.010658	0.000674			11.2	0.110866	0.049643	0.004895	-0.00078			11.2	0.2725	0.153648	0.161235	0.059296			11.2	0.12411	0.022578	0.102209	0.013778
		11.4	0.129454	0.051171	0.010767	-6.52e-05			11.4	0.112546	0.050115	0.005066	-0.00062			11.4	0.275943	0.15577	0.163682	0.060395			11.4	0.12544	0.023019	0.103443	0.014022
		11.6	0.131575	0.051475	0.011216	0.000195			11.6	0.114191	0.050168	0.005225	-0.00025			11.6	0.27969	0.157978	0.165985	0.061482			11.6	0.126466	0.023226	0.104989	0.013731
		11.8	0.133384	0.051932	0.011889	0.001085			11.8	0.116142	0.051067	0.005032	-0.00018			11.8	0.283608	0.159876	0.168035	0.062322			11.8	0.127772	0.023436	0.106241	0.014083
		12	0.13523	0.052401	0.012351	0.000925			12	0.117818	0.051604	0.005472	-0.00019			12	0.286718	0.162717	0.169485	0.063188			12	0.129111	0.023687	0.107859	0.014143
		12.2	0.136959	0.053337	0.01239	0.000922			12.2	0.119694	0.052186	0.005446	-0.00034			12.2	0.289241	0.165021	0.171738	0.063643			12.2	0.130211	0.023824	0.109731	0.014944
		12.4	0.138503	0.054351	0.012281	0.001315			12.4	0.121328	0.052626	0.005261	-7.37e-06			12.4	0.292283	0.167883	0.174051	0.064168			12.4	0.131577	0.024082	0.111089	0.015023
		12.6	0.140617	0.055228	0.012569	0.001642			12.6	0.123103	0.053047	0.005039	-0.00036			12.6	0.2955	0.170612	0.175999	0.064991			12.6	0.132812	0.023963	0.112428	0.015039
		12.8	0.14299	0.056354	0.012233	0.002335			12.8	0.124947	0.053875	0.00517	-0.00049			12.8	0.298753	0.172995	0.178021	0.065677			12.8	0.13458	0.024494	0.113858	0.015462
		13	0.145468	0.056571	0.011543	0.002724			13	0.126665	0.054644	0.00556	-0.00035			13	0.302038	0.17555	0.180169	0.065758			13	0.13537	0.025077	0.115012	0.015566
		13.2	0.147722	0.057451	0.011403	0.00234			13.2	0.128324	0.055563	0.005485	-0.00012			13.2	0.305831	0.177859	0.182311	0.066693			13.2	0.136594	0.025211	0.1162	0.015992
		13.4	0.149376	0.05806	0.011817	0.002868			13.4	0.130116	0.056505	0.005604	-6.56e-05			13.4	0.309227	0.180062	0.184852	0.067437			13.4	0.138098	0.025258	0.117703	0.016472
		13.6	0.15185	0.059027	0.012276	0.00244			13.6	0.132039	0.057607	0.006115	0.000133			13.6	0.312946	0.182485	0.186784	0.069039			13.6	0.139347	0.025346	0.118682	0.016019
		13.8	0.153883	0.059489	0.012777	0.002686			13.8	0.133357	0.058599	0.006032	0.000345			13.8	0.316593	0.184678	0.18906	0.070103			13.8	0.141592	0.025486	0.119798	0.015979
		14	0.155468	0.0602	0.012797	0.002503			14	0.134825	0.05994	0.00602	0.000219			14	0.319922	0.186655	0.19136	0.071344			14	0.143465	0.025667	0.120809	0.016516
		14.2	0.156925	0.06076	0.0127	0.002177			14.2	0.136439	0.060464	0.006271	0.000114			14.2	0.322896	0.188525	0.193445	0.072603			14.2	0.145236	0.026062	0.120964	0.016699
		14.4	0.158843	0.061819	0.013373	0.002226			14.4	0.137537	0.061123	0.006511	0.000492			14.4	0.325977	0.190344	0.194997	0.073505			14.4	0.147388	0.026233	0.122182	0.017009
		14.6	0.160617	0.062672	0.013442	0.002572			14.6	0.139103	0.061551	0.007135	0.000696			14.6	0.328617	0.192281	0.197146	0.074911			14.6	0.148807	0.026131	0.12319	0.017174
		14.8	0.16224	0.063626	0.014462	0.00232			14.8	0.140727	0.062091	0.007442	0.000959			14.8	0.332173	0.194412	0.199675	0.075303			14.8	0.15038	0.025956	0.124622	0.017261
		15	0.163488	0.064003	0.014513	0.002893			15	0.141953	0.062871	0.007358	0.001453			15	0.335386	0.196394	0.201536	0.076086			15	0.15197	0.026	0.125762	0.017164
		15.2	0.164762	0.064659	0.015088	0.003019			15.2	0.143052	0.062928	0.007347	0.001152			15.2	0.338583	0.19819	0.20421	0.076926			15.2	0.15389	0.026094	0.12621	0.016818
		15.4	0.165876	0.065099	0.015159	0.002757			15.4	0.144677	0.063567	0.007317	0.001315			15.4	0.34116	0.200032	0.206623	0.078304			15.4	0.154965	0.025793	0.126912	0.016691
		15.6	0.167736	0.065874	0.015419	0.002568			15.6	0.146288	0.064343	0.006999	0.001675			15.6	0.34445	0.201546	0.208677	0.079353			15.6	0.156139	0.025592	0.128081	0.016543
		15.8	0.169368	0.066918	0.015467	0.002318			15.8	0.147783	0.065339	0.006968	0.001624			15.8	0.347346	0.203114	0.210662	0.07978			15.8	0.157746	0.025481	0.129326	0.016931
		16	0.170731	0.067771	0.015681	0.00208			16	0.149461	0.065885	0.006933	0.001534			16	0.350078	0.205209	0.212839	0.08078			16	0.159316	0.025926	0.130607	0.017125
		16.2	0.172857	0.068962	0.015377	0.002129			16.2	0.150555	0.066629	0.006612	0.001532			16.2	0.353128	0.206618	0.215273	0.081809			16.2	0.160462	0.026443	0.131951	0.017273
		16.4	0.174807	0.069849	0.015402	0.002194			16.4	0.151951	0.06735	0.006562	0.001181			16.4	0.356257	0.208809	0.216876	0.082634			16.4	0.162009	0.027341	0.132836	0.017549
		16.6	0.176606	0.070244	0.01588	0.002054			16.6	0.153476	0.068235	0.006836	0.00078			16.6	0.359062	0.210585	0.21916	0.083604			16.6	0.163263	0.028002	0.13402	0.017249
		16.8	0.17853	0.071265	0.015365	0.002212			16.8	0.154998	0.069323	0.007026	0.000466			16.8	0.362115	0.212366	0.221737	0.08401			16.8	0.164792	0.028807	0.135608	0.017656
		17	0.180476	0.072389	0.015696	0.001595			17	0.156657	0.070229	0.007032	0.000377			17	0.365172	0.214178	0.22406	0.084648			17	0.166011	0.028917	0.136794	0.017313
		17.2	0.18252	0.073387	0.01624	0.000965			17.2	0.158392	0.071245	0.00756	0.000268			17.2	0.368294	0.216179	0.225871	0.086314			17.2	0.167521	0.028815	0.137845	0.017413
		17.4	0.184044	0.074151	0.016562	0.001619			17.4	0.159999	0.072002	0.007586	0.00038			17.4	0.371056	0.218515	0.227901	0.087042			17.4	0.169221	0.029064	0.138984	0.017025
		17.6	0.185504	0.074557	0.016291	0.001747			17.6	0.161432	0.073049	0.007928	0.000365			17.6	0.373894	0.219933	0.229383	0.088093			17.6	0.170047	0.029449	0.140083	0.017107
		17.8	0.186894	0.074926	0.016382	0.001944			17.8	0.162919	0.073885	0.007894	-3.59e-06			17.8	0.376393	0.221639	0.231907	0.088673			17.8	0.171342	0.029266	0.141274	0.016847
		18	0.188795	0.075574	0.016278	0.001766			18	0.164674	0.074347	0.008358	-0.00016			18	0.379018	0.223685	0.233365	0.089245			18	0.172871	0.029038	0.142069	0.017696
		18.2	0.190662	0.076176	0.015507	0.001816			18.2	0.166331	0.074853	0.008612	-0.00013			18.2	0.38168	0.225475	0.234684	0.089394			18.2	0.17443	0.029415	0.142242	0.017758
		18.4	0.192738	0.07655	0.015461	0.002523			18.4	0.167729	0.075467	0.008463	0.000166			18.4	0.384203	0.227465	0.236375	0.089426			18.4	0.176019	0.02934	0.143518	0.017832
		18.6	0.194243	0.077608	0.01507	0.002506			18.6	0.169468	0.075758	0.008873	0.000261			18.6	0.386875	0.229054	0.237864	0.089731			18.6	0.177558	0.029352	0.144639	0.017851
		18.8	0.19576	0.077965	0.014751	0.002453			18.8	0.171143	0.076172	0.008751	0.000275			18.8	0.390239	0.231212	0.239529	0.090162			18.8	0.179347	0.029334	0.146098	0.017677
		19	0.197074	0.078626	0.014532	0.00301			19	0.17262	0.077072	0.008777	0.000157			19	0.392991	0.233048	0.240896	0.091487			19	0.180445	0.029215	0.146622	0.017053
		19.2	0.199347	0.079601	0.014301	0.003063			19.2	0.173993	0.077071	0.008819	-0.00017			19.2	0.39553	0.234696	0.242749	0.092525			19.2	0.182059	0.029315	0.147735	0.016767
		19.4	0.200799	0.080693	0.014334	0.00298			19.4	0.175807	0.078023	0.008778	0.000158			19.4	0.398421	0.236452	0.244735	0.092995			19.4	0.18331	0.028992	0.148958	0.017029
		19.6	0.202907	0.081812	0.014764	0.002633			19.6	0.17695	0.078796	0.008431	0.000518			19.6	0.401071	0.237527	0.245933	0.093681			19.6	0.184699	0.029689	0.150751	0.017236
		19.8	0.204743	0.082062	0.015062	0.00294			19.8	0.178173	0.079079	0.008661	0.000413			19.8	0.404316	0.238872	0.247961	0.094868			19.8	0.185965	0.030133	0.152199	0.017033
		20	0.20652	0.082139	0.015515	0.002878			20	0.179758	0.079769	0.00859	0.000456			20	0.407259	0.240507	0.249689	0.096067			20	0.187172	0.030885	0.15384	0.017075
		20.2	0.207866	0.082368	0.015876	0.003008			20.2	0.180731	0.080313	0.008925	0.000333			20.2	0.410059	0.242081	0.251144	0.097513			20.2	0.188806	0.031432	0.155488	0.017375
		20.4	0.209263	0.083038	0.016711	0.00276			20.4	0.182019	0.081004	0.009244	7.72402e-05			20.4	0.412252	0.244097	0.252792	0.09887			20.4	0.190419	0.03134	0.156997	0.017566
		20.6	0.210325	0.083715	0.016517	0.002378			20.6	0.18351	0.081727	0.009256	0.000317			20.6	0.414539	0.245384	0.254715	0.099852			20.6	0.191479	0.031557	0.158367	0.017379
		20.8	0.211282	0.085	0.016393	0.002053			20.8	0.185024	0.082595	0.009445	-0.00027			20.8	0.416964	0.246908	0.256693	0.100456			20.8	0.19317	0.03161	0.159381	0.017553
		21	0.212499	0.086095	0.017358	0.001674			21	0.18628	0.083307	0.009646	-0.00026			21	0.419726	0.248142	0.258641	0.101699			21	0.193959	0.031633	0.160439	0.017511
		21.2	0.21359	0.086931	0.017745	0.001844			21.2	0.187776	0.083877	0.009919	-0.0002			21.2	0.421614	0.250108	0.259967	0.102824			21.2	0.195171	0.03161	0.161254	0.017776
		21.4	0.214901	0.08791	0.018153	0.002224			21.4	0.188858	0.084457	0.009942	-0.00013			21.4	0.423536	0.251925	0.261827	0.102849			21.4	0.196441	0.031592	0.162156	0.017569
		21.6	0.215696	0.088576	0.018304	0.002332			21.6	0.190075	0.085312	0.010356	-0.00043			21.6	0.425923	0.253398	0.263983	0.103816			21.6	0.197422	0.031846	0.162794	0.017535
		21.8	0.217662	0.089872	0.018654	0.003086			21.8	0.191217	0.08568	0.010536	-0.00045			21.8	0.428029	0.255188	0.265747	0.10446			21.8	0.199204	0.031913	0.163379	0.017178
		22	0.219302	0.090615	0.018429	0.003512			22	0.19237	0.086256	0.010752	-0.00028			22	0.430452	0.257218	0.267148	0.105191			22	0.200638	0.032585	0.163499	0.018178
		22.2	0.220532	0.091021	0.017877	0.003848			22.2	0.193772	0.087145	0.010891	0.000114			22.2	0.432481	0.258971	0.269025	0.105651			22.2	0.202032	0.033204	0.164113	0.017795
		22.4	0.222189	0.091512	0.018188	0.004025			22.4	0.195145	0.087948	0.01057	0.000465			22.4	0.434739	0.260817	0.270413	0.106549			22.4	0.20341	0.033013	0.164976	0.017488
		22.6	0.223882	0.092732	0.017864	0.004374			22.6	0.19654	0.088678	0.010815	0.000574			22.6	0.437019	0.262702	0.271478	0.107418			22.6	0.205181	0.033265	0.165916	0.01809
		22.8	0.225679	0.093534	0.017604	0.005134			22.8	0.197979	0.08932	0.01055	0.000509			22.8	0.439022	0.264707	0.272873	0.108164			22.8	0.206568	0.033148	0.166761	0.017626
		23	0.227375	0.094338	0.017959	0.004787			23	0.199587	0.090135	0.010618	0.000629			23	0.441272	0.266352	0.274571	0.10841			23	0.208064	0.032992	0.167493	0.018015
		23.2	0.229462	0.095294	0.018179	0.004744			23.2	0.201063	0.09057	0.010439	0.000956			23.2	0.443459	0.26777	0.276265	0.109085			23.2	0.209359	0.033824	0.168607	0.018221
		23.4	0.2307	0.09623	0.018522	0.004253			23.4	0.202587	0.091559	0.010214	0.001416			23.4	0.445931	0.269478	0.278049	0.109352			23.4	0.211053	0.034261	0.169322	0.018649
		23.6	0.23272	0.096238	0.018823	0.003739			23.6	0.203518	0.091948	0.010275	0.001746			23.6	0.447879	0.271227	0.279695	0.110062			23.6	0.212414	0.035055	0.170777	0.018364
		23.8	0.234511	0.095385	0.019111	0.003952			23.8	0.204537	0.092398	0.010483	0.002047			23.8	0.450638	0.271994	0.28094	0.111019			23.8	0.213712	0.035478	0.171984	0.0182
		24	0.235788	0.095807	0.01913	0.003797			24	0.205928	0.092961	0.010577	0.002044			24	0.452433	0.273786	0.282186	0.112485			24	0.215252	0.035272	0.173662	0.019084
		24.2	0.236768	0.096235	0.019161	0.004216			24.2	0.207032	0.093301	0.010684	0.002053			24.2	0.45392	0.27504	0.284002	0.113814			24.2	0.21654	0.034849	0.175677	0.019073
		24.4	0.238911	0.096758	0.019097	0.00412			24.4	0.208335	0.093487	0.010631	0.001971			24.4	0.455599	0.276695	0.285471	0.114184			24.4	0.217697	0.034798	0.176722	0.019152
		24.6	0.240406	0.097666	0.019063	0.003919			24.6	0.209865	0.093924	0.010371	0.001851			24.6	0.45703	0.277643	0.286438	0.114455			24.6	0.218555	0.035376	0.177763	0.01961
		24.8	0.24194	0.098201	0.019562	0.004107			24.8	0.211363	0.09428	0.01038	0.001228			24.8	0.459105	0.27931	0.288154	0.114535			24.8	0.219808	0.03536	0.178746	0.019723
		25	0.243799	0.09937	0.02053	0.004073			25	0.212756	0.094909	0.010787	0.001442			25	0.461048	0.280673	0.289584	0.114973			25	0.220496	0.035109	0.179783	0.019679
		25.2	0.245577	0.100378	0.021039	0.004469			25.2	0.214148	0.095532	0.010951	0.001385			25.2	0.462669	0.282372	0.290854	0.115115			25.2	0.222004	0.035118	0.18043	0.019816
		25.4	0.247044	0.101384	0.021505	0.0046			25.4	0.215178	0.09617	0.011241	0.001159			25.4	0.464572	0.283773	0.292677	0.115223			25.4	0.222924	0.035325	0.182049	0.019432
		25.6	0.248436	0.102575	0.021957	0.004967			25.6	0.216413	0.096696	0.011575	0.000577			25.6	0.467003	0.285938	0.294821	0.115645			25.6	0.22391	0.03578	0.183319	0.019283
		25.8	0.250207	0.103379	0.022212	0.005338			25.8	0.217715	0.097346	0.011685	0.000587			25.8	0.469313	0.287496	0.295772	0.116318			25.8	0.22504	0.035717	0.184413	0.019581
		26	0.251089	0.104233	0.02234	0.005104			26	0.218891	0.098336	0.012168	0.000419			26	0.471254	0.289202	0.297685	0.117094			26	0.225438	0.036131	0.185243	0.019838
		26.2	0.25258	0.104718	0.022868	0.005605			26.2	0.22056	0.099434	0.012027	0.000604			26.2	0.472672	0.291262	0.298988	0.11752			26.2	0.226703	0.03602	0.186854	0.019411
		26.4	0.253974	0.105857	0.02269	0.005316			26.4	0.221713	0.100568	0.011832	0.000585			26.4	0.475072	0.292456	0.300253	0.118418			26.4	0.227601	0.035504	0.188015	0.019358
		26.6	0.255182	0.106996	0.022895	0.005736			26.6	0.222909	0.100982	0.011897	0.000375			26.6	0.476736	0.293845	0.302205	0.119003			26.6	0.229094	0.035784	0.189141	0.020136
		26.8	0.256136	0.107327	0.023358	0.005357			26.8	0.22434	0.101555	0.011792	0.000444			26.8	0.478614	0.295407	0.304097	0.119318			26.8	0.230362	0.03605	0.190577	0.019692
		27	0.257033	0.107924	0.023579	0.004599			27	0.225397	0.102437	0.012192	0.000758			27	0.480575	0.297229	0.306127	0.119863			27	0.231654	0.03617	0.192256	0.019799
		27.2	0.258349	0.108295	0.023354	0.004614			27.2	0.226731	0.102934	0.01246	0.000856			27.2	0.482251	0.299058	0.307422	0.121292			27.2	0.232442	0.036548	0.19358	0.019236
		27.4	0.259094	0.108993	0.023106	0.004256			27.4	0.22776	0.10355	0.012664	0.001062			27.4	0.484099	0.300396	0.308784	0.121709			27.4	0.233437	0.036945	0.194634	0.019028
		27.6	0.260315	0.109117	0.022935	0.004004			27.6	0.228523	0.104268	0.012924	0.00127			27.6	0.485797	0.301812	0.310345	0.122848			27.6	0.234267	0.037309	0.196362	0.018559
		27.8	0.261217	0.109145	0.022855	0.004143			27.8	0.229721	0.104981	0.012964	0.00118			27.8	0.487566	0.302467	0.312027	0.124615			27.8	0.235751	0.037106	0.197735	0.018412
		28	0.262516	0.109368	0.022309	0.003662			28	0.230987	0.10535	0.012992	0.001015			28	0.489209	0.304328	0.313695	0.126115			28	0.236814	0.036681	0.199155	0.018908
		28.2	0.264183	0.109432	0.022221	0.003465			28.2	0.231941	0.105531	0.013158	0.001307			28.2	0.49096	0.306024	0.315	0.127608			28.2	0.237268	0.037124	0.20007	0.018546
		28.4	0.265631	0.109508	0.022078	0.00385			28.4	0.233289	0.106087	0.013273	0.001077			28.4	0.492385	0.307685	0.315522	0.128834			28.4	0.238526	0.037468	0.200742	0.018728
		28.6	0.267553	0.110027	0.022209	0.003916			28.6	0.234241	0.106776	0.013336	0.001055			28.6	0.49375	0.308342	0.316156	0.13026			28.6	0.240133	0.038363	0.201814	0.018868
		28.8	0.268764	0.110189	0.021601	0.0042			28.8	0.235084	0.106884	0.013345	0.000917			28.8	0.49601	0.309795	0.31767	0.130668			28.8	0.241599	0.03836	0.202394	0.018425
		29	0.270063	0.110513	0.021524	0.003875			29	0.236337	0.107526	0.013509	0.000735			29	0.497408	0.311219	0.31913	0.131564			29	0.243002	0.038262	0.203564	0.018585
		29.2	0.271774	0.111561	0.021313	0.004211			29.2	0.237181	0.107985	0.01329	0.000755			29.2	0.499228	0.312631	0.320459	0.132636			29.2	0.244524	0.038643	0.204154	0.019046
		29.4	0.272841	0.111988	0.021216	0.004644			29.4	0.238152	0.108421	0.013637	0.000571			29.4	0.501014	0.314495	0.321619	0.133919			29.4	0.245713	0.039142	0.205654	0.018938
		29.6	0.27459	0.112937	0.021309	0.004641			29.6	0.238925	0.109007	0.013847	0.000522			29.6	0.502782	0.316183	0.322557	0.134539			29.6	0.247063	0.039533	0.206143	0.019004
		29.8	0.27606	0.113452	0.021512	0.004626			29.8	0.240029	0.110234	0.013901	0.001133			29.8	0.503669	0.317503	0.323436	0.135498			29.8	0.248925	0.039984	0.206582	0.019242
		30	0.276939	0.115028	0.021574	0.004645			30	0.240718	0.110903	0.013855	0.001261			30	0.504907	0.318533	0.324534	0.136099			30	0.250289	0.040547	0.207133	0.019161
		30.2	0.278463	0.115567	0.021845	0.00496			30.2	0.242089	0.111693	0.013407	0.001388			30.2	0.506448	0.320064	0.325119	0.136561			30.2	0.252103	0.040031	0.207823	0.019194
		30.4	0.279886	0.11699	0.022076	0.004499			30.4	0.243214	0.112483	0.013725	0.00149			30.4	0.507983	0.320878	0.326555	0.137191			30.4	0.253258	0.040022	0.208566	0.019591
		30.6	0.281239	0.117644	0.022726	0.004571			30.6	0.244274	0.112789	0.013745	0.00176			30.6	0.509058	0.321771	0.327999	0.137385			30.6	0.254982	0.04007	0.209599	0.020046
		30.8	0.282817	0.118568	0.022757	0.004277			30.8	0.245197	0.113519	0.013773	0.002006			30.8	0.509848	0.323394	0.328914	0.137582			30.8	0.256029	0.040098	0.21055	0.019848
		31	0.284111	0.119421	0.02279	0.004612			31	0.24635	0.114355	0.013974	0.00188			31	0.510845	0.324573	0.330177	0.137772			31	0.257011	0.04011	0.211783	0.019618
		31.2	0.285336	0.119996	0.022826	0.004728			31.2	0.247939	0.114726	0.014121	0.002065			31.2	0.512081	0.325595	0.331428	0.137973			31.2	0.257374	0.040053	0.212823	0.018971
		31.4	0.286419	0.120593	0.023192	0.004408			31.4	0.249022	0.114983	0.014321	0.002163			31.4	0.513431	0.326196	0.332221	0.138066			31.4	0.257922	0.040687	0.213793	0.018759
		31.6	0.287694	0.12112	0.023699	0.004362			31.6	0.250264	0.115547	0.014318	0.001786			31.6	0.515277	0.327541	0.333613	0.13893			31.6	0.25926	0.040106	0.215472	0.01867
		31.8	0.288546	0.121354	0.023756	0.003993			31.8	0.251532	0.116157	0.014433	0.001614			31.8	0.516827	0.328779	0.335001	0.139342			31.8	0.260136	0.039801	0.21605	0.018395
		32	0.289994	0.121248	0.02371	0.003492			32	0.252909	0.116214	0.014664	0.001327			32	0.518382	0.330818	0.335763	0.139546			32	0.261036	0.039722	0.217221	0.018952
		32.2	0.290758	0.121591	0.024065	0.00342			32.2	0.25417	0.116847	0.015203	0.001194			32.2	0.519811	0.332597	0.336921	0.140483			32.2	0.262035	0.039556	0.218046	0.019217
		32.4	0.291064	0.122015	0.023731	0.003957			32.4	0.255289	0.117208	0.015164	0.000791			32.4	0.520904	0.333532	0.337855	0.140481			32.4	0.263174	0.039215	0.219909	0.019104
		32.6	0.292137	0.12226	0.023671	0.003667			32.6	0.256423	0.117625	0.015407	0.000626			32.6	0.521827	0.334479	0.339477	0.140676			32.6	0.264596	0.039559	0.220686	0.018866
		32.8	0.292608	0.122255	0.023433	0.003755			32.8	0.257372	0.117941	0.015221	0.000392			32.8	0.523728	0.336317	0.340384	0.140996			32.8	0.265872	0.039359	0.221971	0.018291
		33	0.294016	0.122411	0.023443	0.00312			33	0.258417	0.118394	0.015413	0.000579			33	0.524842	0.337922	0.341882	0.141926			33	0.267006	0.039799	0.223111	0.018604
		33.2	0.295487	0.123879	0.0239	0.003316			33.2	0.259239	0.118829	0.015827	0.000761			33.2	0.526203	0.339336	0.34256	0.142974			33.2	0.268015	0.040205	0.223894	0.018753
		33.4	0.296332	0.123964	0.023833	0.003564			33.4	0.259846	0.11924	0.016063	0.000146			33.4	0.527481	0.340674	0.343557	0.14382			33.4	0.269118	0.040556	0.224768	0.018621
		33.6	0.297603	0.12517	0.024527	0.003086			33.6	0.260683	0.119724	0.015891	0.000372			33.6	0.528587	0.341803	0.344862	0.144739			33.6	0.270699	0.040579	0.225427	0.018493
		33.8	0.298239	0.125637	0.025069	0.002965			33.8	0.261835	0.120514	0.015732	0.000731			33.8	0.530062	0.343025	0.34608	0.146344			33.8	0.272911	0.040972	0.225936	0.018646
		34	0.299344	0.12665	0.025192	0.003041			34	0.262674	0.120819	0.015625	0.000391			34	0.531572	0.343558	0.346842	0.147284			34	0.274114	0.040712	0.226136	0.018626
		34.2	0.300529	0.127342	0.025447	0.003267			34.2	0.26371	0.121438	0.015735	0.000712			34.2	0.533003	0.345114	0.348123	0.148373			34.2	0.275266	0.040544	0.226711	0.019193
		34.4	0.302119	0.128315	0.025282	0.003072			34.4	0.264575	0.121997	0.015748	0.000929			34.4	0.53401	0.346185	0.349834	0.149103			34.4	0.276301	0.041214	0.227393	0.019248
		34.6	0.303822	0.129186	0.02531	0.003456			34.6	0.265183	0.122416	0.01567	0.001294			34.6	0.535618	0.34727	0.350683	0.149828			34.6	0.277483	0.041461	0.228324	0.019187
		34.8	0.305508	0.130443	0.025611	0.003601			34.8	0.26613	0.12316	0.015685	0.001613			34.8	0.536854	0.348947	0.351704	0.151088			34.8	0.278346	0.041889	0.229124	0.019136
		35	0.307322	0.130269	0.026176	0.003852			35	0.267064	0.124113	0.015364	0.001303			35	0.538119	0.350278	0.353164	0.152249			35	0.278986	0.042447	0.230234	0.018919
		35.2	0.308423	0.130981	0.026154	0.003862			35.2	0.268136	0.124708	0.015559	0.001421			35.2	0.53936	0.35156	0.354042	0.153162			35.2	0.27931	0.042567	0.231353	0.018498
		35.4	0.309681	0.132085	0.026592	0.003947			35.4	0.268998	0.124966	0.015713	0.001196			35.4	0.541054	0.352735	0.35466	0.154204			35.4	0.280331	0.0429	0.232218	0.019033
		35.6	0.311241	0.133229	0.026307	0.004188			35.6	0.270088	0.125653	0.015804	0.001018			35.6	0.542955	0.354228	0.355792	0.155067			35.6	0.281213	0.0424	0.233494	0.019439
		35.8	0.312262	0.134129	0.026039	0.003984			35.8	0.271199	0.126447	0.016172	0.001017			35.8	0.544205	0.355392	0.35669	0.155112			35.8	0.281822	0.042623	0.23451	0.01918
		36	0.313552	0.134739	0.026445	0.00407			36	0.272728	0.126886	0.016321	0.001286			36	0.545242	0.356582	0.357242	0.155655			36	0.28338	0.042187	0.236064	0.019416
		36.2	0.314145	0.135599	0.026317	0.004236			36.2	0.2739	0.127521	0.016235	0.00099			36.2	0.545951	0.357442	0.358208	0.156436			36.2	0.283956	0.042022	0.237411	0.019942
		36.4	0.314596	0.135964	0.025997	0.00433			36.4	0.275086	0.127893	0.016704	0.001154			36.4	0.546668	0.357962	0.359302	0.156677			36.4	0.284486	0.04216	0.23878	0.019833
		36.6	0.315705	0.136255	0.026106	0.003728			36.6	0.276412	0.128661	0.017101	0.00098			36.6	0.54788	0.358408	0.360647	0.157306			36.6	0.28586	0.042822	0.239787	0.019585
		36.8	0.316369	0.136498	0.026251	0.004076			36.8	0.277043	0.128995	0.017288	0.000776			36.8	0.54953	0.359246	0.361558	0.15831			36.8	0.287301	0.043684	0.241811	0.019319
		37	0.317967	0.136866	0.025911	0.004089			37	0.277466	0.129466	0.017585	0.00074			37	0.550243	0.360014	0.363133	0.158786			37	0.288061	0.044048	0.243005	0.019608
		37.2	0.318613	0.13757	0.025763	0.004361			37.2	0.278832	0.130278	0.01778	0.000568			37.2	0.551273	0.36065	0.363781	0.159422			37.2	0.289098	0.044109	0.244323	0.019738
		37.4	0.318968	0.137403	0.025627	0.004157			37.4	0.279671	0.130659	0.01738	0.000202			37.4	0.551971	0.360972	0.36513	0.160507			37.4	0.290781	0.043877	0.24553	0.019749
		37.6	0.319764	0.137759	0.026223	0.004177			37.6	0.280547	0.13057	0.017318	0.00051			37.6	0.553048	0.361414	0.366675	0.162116			37.6	0.29263	0.044012	0.246605	0.019711
		37.8	0.32065	0.137161	0.026174	0.004262			37.8	0.281076	0.130822	0.017189	0.000839			37.8	0.553865	0.361654	0.367989	0.16285			37.8	0.293941	0.044139	0.247359	0.01967
		38	0.321862	0.13713	0.025836	0.004687			38	0.281817	0.131219	0.017289	0.000474			38	0.554535	0.36246	0.368925	0.163039			38	0.294985	0.043761	0.247624	0.019432
		38.2	0.322465	0.137478	0.026013	0.004312			38.2	0.282624	0.131871	0.017501	0.000712			38.2	0.55584	0.364217	0.370444	0.163679			38.2	0.296265	0.044236	0.248324	0.01957
		38.4	0.323912	0.137711	0.026121	0.004451			38.4	0.283564	0.132289	0.017071	0.000653			38.4	0.556563	0.365425	0.371459	0.164111			38.4	0.297498	0.044899	0.248881	0.018804
		38.6	0.324833	0.138034	0.026707	0.004437			38.6	0.284882	0.133057	0.016939	0.000949			38.6	0.557516	0.367162	0.371822	0.164836			38.6	0.298535	0.045604	0.249718	0.018709
		38.8	0.326066	0.13848	0.027296	0.004051			38.8	0.285857	0.133821	0.016869	0.001202			38.8	0.558017	0.36829	0.373167	0.165796			38.8	0.299531	0.045806	0.250471	0.018631
		39	0.32752	0.13827	0.027433	0.003739			39	0.286325	0.134607	0.016516	0.000693			39	0.558737	0.369702	0.374161	0.166583			39	0.300102	0.046069	0.251048	0.01854
		39.2	0.327851	0.13927	0.027533	0.003477			39.2	0.287369	0.135336	0.016919	0.000988			39.2	0.559793	0.371129	0.375144	0.16694			39.2	0.300696	0.04616	0.252134	0.018537
		39.4	0.328817	0.13978	0.027893	0.003075			39.4	0.288157	0.135803	0.017036	0.001074			39.4	0.561038	0.372299	0.37614	0.167539			39.4	0.301746	0.046345	0.252997	0.018558
		39.6	0.329914	0.140677	0.028271	0.003071			39.6	0.288804	0.136225	0.017199	0.001185			39.6	0.562081	0.373111	0.377152	0.167917			39.6	0.302533	0.046138	0.25386	0.01859
		39.8	0.330483	0.141698	0.028541	0.002916			39.8	0.289944	0.136785	0.017401	0.001213			39.8	0.562326	0.374216	0.377943	0.168102			39.8	0.303482	0.046308	0.2544	0.018377
		40	0.331421	0.142209	0.028913	0.003055			40	0.291248	0.137353	0.017516	0.0013			40	0.562712	0.37539	0.3786	0.168956			40	0.304325	0.046134	0.255335	0.019119
		40.2	0.331997	0.143013	0.028718	0.003089			40.2	0.292258	0.137703	0.01764	0.000903			40.2	0.563853	0.37668	0.379422	0.169377			40.2	0.305059	0.046454	0.256247	0.019929
		40.4	0.332738	0.143326	0.028764	0.003151			40.4	0.293683	0.137826	0.018243	0.001204			40.4	0.565144	0.378045	0.380585	0.16993			40.4	0.305953	0.046647	0.256797	0.019302
		40.6	0.333978	0.144415	0.02846	0.003486			40.6	0.29479	0.138494	0.01812	0.000542			40.6	0.566666	0.379192	0.381682	0.170437			40.6	0.307025	0.047427	0.258456	0.019252
		40.8	0.334866	0.144891	0.028434	0.003945			40.8	0.29575	0.139361	0.017906	0.000603			40.8	0.567802	0.380395	0.382815	0.171261			40.8	0.308218	0.047675	0.259871	0.019672
		41	0.336121	0.145471	0.028302	0.004143			41	0.296834	0.140187	0.017779	0.000713			41	0.568985	0.381629	0.383587	0.171822			41	0.308846	0.046768	0.261183	0.019882
		41.2	0.336647	0.146107	0.028271	0.003859			41.2	0.298158	0.140937	0.017792	0.000903			41.2	0.569837	0.382488	0.383797	0.172507			41.2	0.310226	0.046423	0.262136	0.020082
		41.4	0.337364	0.146684	0.028396	0.00374			41.4	0.298871	0.141168	0.017667	0.000764			41.4	0.570407	0.383223	0.384922	0.173506			41.4	0.311297	0.04577	0.263308	0.020208
		41.6	0.338126	0.147273	0.028263	0.004273			41.6	0.299439	0.141099	0.017823	0.000823			41.6	0.571497	0.383666	0.385715	0.173998			41.6	0.311806	0.046043	0.2638	0.019996
		41.8	0.338996	0.147511	0.028074	0.004195			41.8	0.30049	0.141478	0.018232	0.000871			41.8	0.571999	0.38441	0.386696	0.174051			41.8	0.312866	0.045755	0.264958	0.01988
		42	0.339169	0.147646	0.02823	0.004389			42	0.301826	0.142182	0.018584	0.000652			42	0.573174	0.385842	0.387648	0.174176			42	0.313808	0.045607	0.265212	0.02008
		42.2	0.340464	0.148106	0.028765	0.004221			42.2	0.30278	0.142591	0.018835	0.000838			42.2	0.574187	0.387347	0.388202	0.174758			42.2	0.314143	0.046119	0.266272	0.020044
		42.4	0.34207	0.148526	0.028452	0.004349			42.4	0.303442	0.142569	0.018289	0.000831			42.4	0.575176	0.387753	0.388803	0.174734			42.4	0.315047	0.046727	0.267168	0.019766
		42.6	0.343191	0.148817	0.028306	0.004091			42.6	0.304633	0.142926	0.018718	0.000897			42.6	0.5759	0.38903	0.389647	0.175632			42.6	0.316036	0.04715	0.268307	0.019369
		42.8	0.344015	0.149121	0.028672	0.003857			42.8	0.304985	0.143324	0.019257	0.00088			42.8	0.576414	0.389252	0.390904	0.176398			42.8	0.317263	0.047311	0.269568	0.019491
		43	0.344724	0.149494	0.028635	0.00358			43	0.305442	0.144078	0.019293	0.000802			43	0.577269	0.390048	0.392034	0.176949			43	0.318153	0.047724	0.2705	0.019748
		43.2	0.345121	0.15052	0.028714	0.003489			43.2	0.306396	0.144551	0.019703	0.001097			43.2	0.577843	0.390753	0.393727	0.177622			43.2	0.318732	0.04801	0.271628	0.019506
		43.4	0.34564	0.15108	0.028423	0.003391			43.4	0.307005	0.144694	0.019693	0.001072			43.4	0.578446	0.391304	0.394698	0.178638			43.4	0.319709	0.047995	0.272554	0.019491
		43.6	0.345996	0.152207	0.028416	0.004003			43.6	0.307595	0.145074	0.020212	0.001013			43.6	0.579354	0.39188	0.395837	0.179212			43.6	0.320992	0.047789	0.273238	0.019438
		43.8	0.346393	0.152277	0.028052	0.004327			43.8	0.308743	0.144961	0.020177	0.000829			43.8	0.580276	0.393207	0.396269	0.180285			43.8	0.321624	0.048185	0.27403	0.019514
		44	0.347515	0.152926	0.028809	0.004815			44	0.309263	0.145634	0.02047	0.000785			44	0.581639	0.394302	0.396317	0.181562			44	0.322549	0.048231	0.275324	0.019966
		44.2	0.348595	0.153835	0.029095	0.005222			44.2	0.310252	0.146176	0.020204	0.000638			44.2	0.582994	0.39498	0.396696	0.182168			44.2	0.324112	0.048553	0.276034	0.019772
		44.4	0.34969	0.154015	0.028885	0.006057			44.4	0.311291	0.146646	0.020183	0.000276			44.4	0.583876	0.396055	0.397726	0.183472			44.4	0.325432	0.048844	0.276934	0.019825
		44.6	0.350668	0.154469	0.028895	0.006384			44.6	0.312048	0.148012	0.019891	7.1114e-05			44.6	0.58495	0.396877	0.398746	0.184292			44.6	0.326866	0.049207	0.27819	0.020513
		44.8	0.351346	0.154555	0.029279	0.006501			44.8	0.312838	0.149109	0.019777	0.000435			44.8	0.58564	0.397903	0.399374	0.185262			44.8	0.328474	0.048552	0.279041	0.021154
		45	0.352263	0.154994	0.02982	0.006798			45	0.31335	0.149586	0.020139	0.000532			45	0.586171	0.399092	0.399915	0.186086			45	0.329282	0.048076	0.279756	0.021355
		45.2	0.352989	0.155317	0.030012	0.006951			45.2	0.313942	0.150701	0.020072	0.00072			45.2	0.586794	0.399551	0.400109	0.186731			45.2	0.330045	0.048543	0.279958	0.021841
		45.4	0.35375	0.156638	0.03016	0.006814			45.4	0.314693	0.151287	0.020173	0.001047			45.4	0.587294	0.400357	0.401477	0.18733			45.4	0.330422	0.048719	0.280401	0.022001
		45.6	0.354757	0.157058	0.030206	0.006624			45.6	0.315371	0.151562	0.020129	0.001038			45.6	0.588031	0.401234	0.402614	0.187785			45.6	0.330997	0.049187	0.280619	0.022379
		45.8	0.355626	0.157635	0.030406	0.006649			45.8	0.316104	0.15191	0.020358	0.000999			45.8	0.589179	0.402254	0.403811	0.188182			45.8	0.331807	0.049481	0.281641	0.022922
		46	0.356709	0.1579	0.030806	0.006427			46	0.31667	0.152516	0.020211	0.001134			46	0.589973	0.403673	0.404681	0.188597			46	0.331892	0.049837	0.281921	0.023074
		46.2	0.358365	0.158661	0.030751	0.006089			46.2	0.31702	0.153122	0.020166	0.001343			46.2	0.590644	0.404661	0.405285	0.189491			46.2	0.332739	0.050296	0.283155	0.022707
		46.4	0.359556	0.158984	0.030507	0.00545			46.4	0.317646	0.153133	0.020156	0.001421			46.4	0.591575	0.40532	0.406622	0.189908			46.4	0.334342	0.050646	0.284129	0.022239
		46.6	0.359899	0.159685	0.030469	0.004934			46.6	0.318504	0.153529	0.020552	0.001447			46.6	0.592255	0.406052	0.40759	0.191178			46.6	0.335388	0.05064	0.285219	0.021863
		46.8	0.359994	0.160414	0.031022	0.004455			46.8	0.319265	0.153978	0.020308	0.001508			46.8	0.592687	0.406613	0.408313	0.191862			46.8	0.336648	0.050911	0.286133	0.022098
		47	0.360923	0.161241	0.030889	0.004564			47	0.320334	0.153849	0.020158	0.001602			47	0.593129	0.407248	0.409204	0.192716			47	0.33734	0.050527	0.286983	0.021854
		47.2	0.361843	0.161914	0.031361	0.00444			47.2	0.320955	0.1539	0.020281	0.001861			47.2	0.593262	0.407775	0.410418	0.192996			47.2	0.33773	0.05043	0.287511	0.021548
		47.4	0.362604	0.161997	0.031244	0.004655			47.4	0.321779	0.153617	0.019831	0.001811			47.4	0.59361	0.408496	0.4107	0.193569			47.4	0.338721	0.050564	0.288383	0.021322
		47.6	0.363226	0.162585	0.031466	0.00484			47.6	0.322386	0.153522	0.020232	0.001304			47.6	0.593873	0.408958	0.411161	0.194331			47.6	0.33988	0.050141	0.288684	0.020944
		47.8	0.363938	0.162045	0.03191	0.004748			47.8	0.322731	0.153442	0.019985	0.000941			47.8	0.594578	0.409344	0.411025	0.195836			47.8	0.340262	0.04985	0.28992	0.021029
		48	0.365067	0.162757	0.032279	0.004331			48	0.323433	0.154179	0.020269	0.000686			48	0.594647	0.409396	0.411658	0.1963			48	0.341327	0.050485	0.290499	0.021158
		48.2	0.36599	0.163002	0.031854	0.004423			48.2	0.324232	0.154756	0.019911	0.000239			48.2	0.595051	0.409865	0.41243	0.196291			48.2	0.34258	0.051037	0.291443	0.021171
		48.4	0.36658	0.162937	0.03168	0.004024			48.4	0.325001	0.154857	0.020023	0.000169			48.4	0.595485	0.410926	0.412834	0.196666			48.4	0.343585	0.051593	0.292345	0.021709
		48.6	0.367048	0.163321	0.03188	0.003545			48.6	0.325619	0.155415	0.020176	0.000279			48.6	0.59598	0.411503	0.413732	0.196742			48.6	0.34444	0.05174	0.293738	0.021856
		48.8	0.367371	0.163743	0.032281	0.003714			48.8	0.326177	0.156095	0.020306	0.000387			48.8	0.596197	0.412135	0.414165	0.19705			48.8	0.344835	0.051685	0.294393	0.022247
		49	0.368842	0.164593	0.032826	0.003568			49	0.326961	0.156548	0.020562	0.000464			49	0.596827	0.412497	0.414909	0.19724			49	0.344952	0.052216	0.29478	0.022554
		49.2	0.369588	0.165226	0.032875	0.003352			49.2	0.327834	0.157406	0.020381	0.000346			49.2	0.597777	0.413095	0.415411	0.197691			49.2	0.345316	0.052339	0.295127	0.022522
		49.4	0.370819	0.166326	0.033051	0.003076			49.4	0.328785	0.157908	0.020857	0.0003			49.4	0.598357	0.413803	0.416443	0.197802			49.4	0.345961	0.052725	0.295637	0.022178
		49.6	0.372142	0.166225	0.032859	0.003023			49.6	0.329396	0.158214	0.020836	-0.00029			49.6	0.599702	0.414417	0.41717	0.198237			49.6	0.346479	0.052815	0.296802	0.022375
		49.8	0.372988	0.167076	0.033165	0.003039			49.8	0.330014	0.158835	0.021201	-0.00026			49.8	0.601056	0.414935	0.417243	0.198331			49.8	0.347203	0.053263	0.297988	0.02204
		50	0.37395	0.167511	0.033395	0.002572			50	0.331027	0.159863	0.021347	1.50831e-05			50	0.601657	0.416192	0.417827	0.198888			50	0.348418	0.053184	0.298764	0.021748
		50.2	0.37432	0.168002	0.033275	0.00233			50.2	0.331634	0.160523	0.021402	0.000454			50.2	0.603245	0.417095	0.418901	0.199771			50.2	0.349926	0.052833	0.300238	0.021596
		50.4	0.375533	0.168727	0.033707	0.002334			50.4	0.332596	0.160746	0.021577	0.000618			50.4	0.604414	0.417988	0.419796	0.200211			50.4	0.351056	0.052964	0.301172	0.021174
		50.6	0.375836	0.169035	0.033822	0.002506			50.6	0.333186	0.161611	0.021598	0.000519			50.6	0.605527	0.418849	0.42037	0.200906			50.6	0.351892	0.053103	0.301846	0.021258
		50.8	0.37646	0.169173	0.033835	0.002883			50.8	0.333663	0.161995	0.021559	0.000874			50.8	0.605346	0.419994	0.421121	0.200882			50.8	0.352872	0.052955	0.30243	0.021089
		51	0.377502	0.169413	0.034027	0.003148			51	0.334353	0.162232	0.021891	0.00119			51	0.605775	0.420677	0.422054	0.201427			51	0.353717	0.052669	0.303313	0.020743
		51.2	0.37845	0.170072	0.034749	0.003344			51.2	0.334598	0.162748	0.022294	0.001448			51.2	0.605589	0.420795	0.422991	0.201735			51.2	0.354517	0.052495	0.30369	0.020554
		51.4	0.379202	0.1705	0.034646	0.003807			51.4	0.335293	0.163	0.021896	0.001535			51.4	0.605706	0.421287	0.423326	0.202908			51.4	0.355365	0.051856	0.304857	0.020334
		51.6	0.379432	0.171072	0.034606	0.004029			51.6	0.3356	0.163332	0.022303	0.001597			51.6	0.606381	0.42167	0.42354	0.204507			51.6	0.356296	0.051828	0.30538	0.020382
		51.8	0.379867	0.170913	0.034469	0.004313			51.8	0.336086	0.163792	0.022223	0.001674			51.8	0.607016	0.422152	0.424204	0.205434			51.8	0.356651	0.052106	0.306542	0.020379
		52	0.380168	0.172052	0.034832	0.003655			52	0.33707	0.164085	0.022302	0.001779			52	0.606422	0.422781	0.425002	0.205988			52	0.357524	0.053341	0.307087	0.020633
		52.2	0.380272	0.172745	0.034426	0.004401			52.2	0.337866	0.164738	0.022295	0.002186			52.2	0.606888	0.424242	0.425564	0.206824			52.2	0.358348	0.053083	0.308024	0.020717
		52.4	0.380184	0.173271	0.034614	0.004483			52.4	0.33855	0.16479	0.022439	0.002752			52.4	0.607504	0.425178	0.426236	0.207693			52.4	0.358772	0.053535	0.308982	0.020879
		52.6	0.380067	0.174107	0.034565	0.004997			52.6	0.339359	0.165492	0.022475	0.002723			52.6	0.607902	0.426065	0.427436	0.208231			52.6	0.359048	0.053759	0.31035	0.020855
		52.8	0.380816	0.174641	0.034886	0.005813			52.8	0.340254	0.165927	0.022306	0.002877			52.8	0.608341	0.426799	0.428216	0.209138			52.8	0.36012	0.053968	0.310136	0.020765
		53	0.382128	0.175005	0.03467	0.005735			53	0.34116	0.166278	0.022567	0.002804			53	0.609213	0.427256	0.428785	0.209822			53	0.361051	0.054595	0.311047	0.020124
		53.2	0.383054	0.175325	0.034806	0.006142			53.2	0.341992	0.166462	0.02235	0.002404			53.2	0.60952	0.428289	0.429552	0.210497			53.2	0.362006	0.054544	0.312107	0.019675
		53.4	0.383833	0.175186	0.035109	0.006154			53.4	0.3427	0.167085	0.022621	0.002143			53.4	0.610116	0.428588	0.430064	0.210797			53.4	0.362691	0.05522	0.312764	0.019611
		53.6	0.384534	0.17523	0.03512	0.006379			53.6	0.343352	0.167433	0.022231	0.001824			53.6	0.610812	0.429802	0.430963	0.210959			53.6	0.363484	0.054908	0.313978	0.019601
		53.8	0.384757	0.175877	0.035515	0.006139			53.8	0.344065	0.167858	0.022351	0.00187			53.8	0.611895	0.430967	0.431811	0.211042			53.8	0.364081	0.055342	0.314676	0.01942
		54	0.385355	0.176124	0.035283	0.00588			54	0.345056	0.167993	0.022212	0.001892			54	0.612304	0.432192	0.432696	0.211429			54	0.365147	0.055315	0.314959	0.020116
		54.2	0.386084	0.176291	0.035249	0.006024			54.2	0.345642	0.167965	0.022123	0.002178			54.2	0.613091	0.432799	0.433988	0.212082			54.2	0.365417	0.055528	0.315687	0.020316
		54.4	0.387133	0.176652	0.035922	0.006352			54.4	0.34636	0.168388	0.022381	0.001851			54.4	0.613353	0.433378	0.434818	0.212301			54.4	0.366114	0.055912	0.315815	0.020121
		54.6	0.387312	0.176178	0.035555	0.005671			54.6	0.346414	0.16877	0.02238	0.001699			54.6	0.613894	0.434094	0.43535	0.212601			54.6	0.367089	0.05568	0.316103	0.020307
		54.8	0.388305	0.176581	0.035708	0.00503			54.8	0.346733	0.168824	0.022937	0.001402			54.8	0.613916	0.434526	0.436574	0.212594			54.8	0.368008	0.055034	0.317129	0.020778
		55	0.389276	0.176279	0.035947	0.004791			55	0.347454	0.169198	0.023416	0.001283			55	0.614779	0.434295	0.437037	0.213541			55	0.368813	0.055013	0.318241	0.021047
		55.2	0.390029	0.176317	0.03573	0.004745			55.2	0.348181	0.169636	0.023716	0.001262			55.2	0.61544	0.433922	0.436672	0.213975			55.2	0.369523	0.054279	0.318586	0.021753
		55.4	0.390762	0.176279	0.035652	0.004603			55.4	0.349162	0.17032	0.023506	0.001203			55.4	0.616321	0.434364	0.436593	0.214823			55.4	0.369988	0.054481	0.31921	0.022248
		55.6	0.391548	0.176113	0.035781	0.004426			55.6	0.350277	0.170752	0.023958	0.001043			55.6	0.617302	0.434846	0.436146	0.215472			55.6	0.371152	0.055015	0.319167	0.022064
		55.8	0.392047	0.176424	0.036248	0.004239			55.8	0.350685	0.171264	0.024064	0.000922			55.8	0.617345	0.435082	0.43673	0.216116			55.8	0.372196	0.055699	0.319944	0.022622
		56	0.392735	0.17697	0.036144	0.003848			56	0.351357	0.17173	0.024227	0.001174			56	0.617108	0.435579	0.436584	0.217084			56	0.373592	0.056135	0.321182	0.022569
		56.2	0.3932	0.177196	0.03523	0.004026			56.2	0.352266	0.172155	0.024281	0.001679			56.2	0.617686	0.436218	0.436804	0.217393			56.2	0.374371	0.056095	0.322035	0.022445
		56.4	0.393702	0.177821	0.035128	0.003979			56.4	0.352653	0.171997	0.024372	0.001842			56.4	0.61819	0.436629	0.437168	0.218135			56.4	0.375627	0.056594	0.323198	0.022352
		56.6	0.394217	0.178871	0.035233	0.004159			56.6	0.353402	0.172567	0.024169	0.002059			56.6	0.618315	0.437254	0.437825	0.218708			56.6	0.376937	0.057266	0.323811	0.022169
		56.8	0.395172	0.179022	0.035326	0.004457			56.8	0.353944	0.172977	0.023998	0.002117			56.8	0.618439	0.437269	0.438497	0.219553			56.8	0.378364	0.057775	0.324202	0.021855
		57	0.395803	0.179577	0.034818	0.004264			57	0.354404	0.173629	0.023883	0.001973			57	0.618518	0.438262	0.43907	0.219591			57	0.378959	0.057819	0.325402	0.02151
		57.2	0.396623	0.18056	0.035178	0.004608			57.2	0.354909	0.174385	0.023369	0.001878			57.2	0.618461	0.439244	0.440113	0.219496			57.2	0.379894	0.058085	0.32634	0.021873
		57.4	0.396934	0.180833	0.035734	0.004886			57.4	0.355182	0.175102	0.023537	0.001711			57.4	0.619297	0.440023	0.44061	0.219603			57.4	0.380168	0.058556	0.326566	0.021885
		57.6	0.39741	0.181773	0.035683	0.005205			57.6	0.355861	0.175327	0.02351	0.001341			57.6	0.619754	0.441355	0.441262	0.219402			57.6	0.380751	0.058496	0.327548	0.02157
		57.8	0.397693	0.182855	0.036113	0.00536			57.8	0.356526	0.175305	0.023854	0.001488			57.8	0.620401	0.442602	0.44194	0.21964			57.8	0.381129	0.059346	0.327674	0.021584
		58	0.398681	0.183579	0.036494	0.005209			58	0.357148	0.175352	0.024054	0.001499			58	0.620103	0.443578	0.442396	0.220026			58	0.382045	0.059602	0.327933	0.021879
		58.2	0.399269	0.183676	0.037041	0.005454			58.2	0.357587	0.175576	0.024157	0.001568			58.2	0.621117	0.444521	0.443236	0.220209			58.2	0.381873	0.059849	0.328885	0.021269
		58.4	0.400148	0.184023	0.037805	0.005086			58.4	0.358073	0.175996	0.024577	0.001247			58.4	0.621795	0.444938	0.443894	0.220718			58.4	0.38279	0.059608	0.329464	0.021596
		58.6	0.400259	0.184436	0.0378	0.004766			58.6	0.358474	0.17635	0.024882	0.001407			58.6	0.622314	0.445918	0.444857	0.221086			58.6	0.38307	0.058826	0.330357	0.021674
		58.8	0.400946	0.18477	0.038466	0.004466			58.8	0.35895	0.176881	0.025321	0.00122			58.8	0.622863	0.446373	0.445783	0.221697			58.8	0.383273	0.058669	0.33154	0.022181
		59	0.400926	0.184924	0.038113	0.004637			59	0.359865	0.177664	0.025438	0.001165			59	0.623297	0.447029	0.446378	0.222168			59	0.383393	0.058683	0.332672	0.021961
		59.2	0.401797	0.185843	0.038322	0.004524			59.2	0.360965	0.178203	0.025387	0.000905			59.2	0.623555	0.447711	0.4471	0.222973			59.2	0.383701	0.058502	0.333327	0.021888
		59.4	0.402581	0.18614	0.039055	0.004315			59.4	0.361933	0.178238	0.02553	0.000815			59.4	0.623865	0.44873	0.448118	0.223907			59.4	0.384092	0.058611	0.333908	0.021307
		59.6	0.402994	0.186672	0.039799	0.003834			59.6	0.362843	0.178435	0.025726	0.000786			59.6	0.624371	0.449616	0.448725	0.224861			59.6	0.384721	0.058425	0.334836	0.021018
		59.8	0.403035	0.187579	0.040162	0.004197			59.8	0.362707	0.178683	0.025574	0.000769			59.8	0.624646	0.450497	0.449695	0.225982			59.8	0.385218	0.05882	0.336123	0.02155
		60	0.403712	0.187863	0.039592	0.004504			60	0.36395	0.179017	0.025863	0.001114			60	0.624433	0.450938	0.44972	0.226818			60	0.385905	0.058332	0.337318	0.021132
		60.2	0.404027	0.188008	0.039812	0.003946			60.2	0.365005	0.179158	0.026183	0.001389			60.2	0.625096	0.450924	0.449642	0.227554			60.2	0.386462	0.058101	0.338134	0.02119
		60.4	0.404375	0.188474	0.040028	0.004459			60.4	0.365538	0.179307	0.026174	0.001764			60.4	0.625189	0.451484	0.450077	0.228489			60.4	0.387795	0.05786	0.338558	0.021334
		60.6	0.405315	0.188677	0.039811	0.005099			60.6	0.366166	0.179997	0.026073	0.001824			60.6	0.625611	0.451532	0.450524	0.229288			60.6	0.388551	0.058191	0.339211	0.021273
		60.8	0.405875	0.188566	0.039744	0.005592			60.8	0.366655	0.180573	0.025897	0.002052			60.8	0.625659	0.451648	0.451209	0.229932			60.8	0.389137	0.057581	0.339342	0.021776
		61	0.406767	0.188911	0.039465	0.005801			61	0.367024	0.181375	0.025822	0.002075			61	0.626445	0.452543	0.45168	0.23001			61	0.390124	0.057051	0.339434	0.021933
		61.2	0.407635	0.189113	0.039959	0.005999			61.2	0.367384	0.181963	0.02562	0.0022			61.2	0.627234	0.453008	0.451934	0.230543			61.2	0.390628	0.057387	0.339564	0.022083
		61.4	0.408786	0.188842	0.039245	0.00639			61.4	0.367729	0.182553	0.02582	0.001925			61.4	0.628054	0.453692	0.451759	0.231038			61.4	0.391263	0.057604	0.339844	0.022028
		61.6	0.409243	0.18961	0.038684	0.006508			61.6	0.368346	0.182887	0.025838	0.001961			61.6	0.628294	0.453943	0.45187	0.231321			61.6	0.392296	0.057699	0.339784	0.022543
		61.8	0.410113	0.189908	0.038629	0.006416			61.8	0.369009	0.183035	0.026125	0.002126			61.8	0.628675	0.454717	0.452104	0.231783			61.8	0.393014	0.058385	0.33961	0.0227
		62	0.41108	0.189776	0.038414	0.006079			62	0.369181	0.183338	0.026325	0.001726			62	0.628776	0.455428	0.451759	0.232135			62	0.393679	0.058457	0.340575	0.022979
		62.2	0.411164	0.190186	0.038393	0.006355			62.2	0.369729	0.183552	0.02607	0.00157			62.2	0.629359	0.456001	0.452149	0.232222			62.2	0.394085	0.058295	0.340973	0.022726
		62.4	0.411883	0.190653	0.038522	0.006003			62.4	0.370141	0.184129	0.026332	0.001235			62.4	0.629267	0.456277	0.452392	0.232979			62.4	0.395215	0.057866	0.341343	0.023352
		62.6	0.411893	0.191008	0.038246	0.005879			62.6	0.370538	0.184503	0.026427	0.000819			62.6	0.628754	0.456665	0.453341	0.233506			62.6	0.395593	0.057951	0.341782	0.023139
		62.8	0.41263	0.191289	0.038697	0.005517			62.8	0.370952	0.184974	0.026232	0.00051			62.8	0.628521	0.456617	0.4542	0.234065			62.8	0.396037	0.058432	0.342742	0.023471
		63	0.412996	0.192174	0.038385	0.005238			63	0.371877	0.185367	0.026511	0.000363			63	0.628615	0.457086	0.455447	0.234736			63	0.396747	0.058417	0.343872	0.022975
		63.2	0.413864	0.19304	0.03938	0.00518			63.2	0.372337	0.185275	0.026562	0.000548			63.2	0.628954	0.457578	0.456276	0.236019			63.2	0.397108	0.058571	0.344454	0.023058
		63.4	0.413761	0.193228	0.040071	0.004814			63.4	0.372875	0.185247	0.026865	0.000703			63.4	0.629687	0.458483	0.456968	0.236923			63.4	0.397771	0.058428	0.345565	0.02309
		63.6	0.413419	0.193893	0.040411	0.005126			63.6	0.373379	0.185768	0.027004	0.00035			63.6	0.630351	0.459289	0.457596	0.237669			63.6	0.398744	0.058899	0.347073	0.022821
		63.8	0.413528	0.193996	0.040857	0.005326			63.8	0.373582	0.186545	0.027071	0.000136			63.8	0.630473	0.460028	0.458407	0.23818			63.8	0.3997	0.059433	0.348181	0.02316
		64	0.414183	0.194137	0.041188	0.00538			64	0.374433	0.187126	0.027621	0.000328			64	0.630785	0.459997	0.458593	0.238711			64	0.400672	0.059528	0.349874	0.022523
		64.2	0.414564	0.194429	0.041613	0.005046			64.2	0.374926	0.187499	0.027725	0.000652			64.2	0.631947	0.460423	0.458507	0.238873			64.2	0.401351	0.059556	0.350832	0.02224
		64.4	0.415055	0.194817	0.041643	0.005617			64.4	0.375279	0.187832	0.027644	0.000939			64.4	0.631976	0.461016	0.459519	0.239203			64.4	0.402639	0.05964	0.35171	0.021992
		64.6	0.41558	0.195138	0.041739	0.006171			64.6	0.375836	0.188256	0.027501	0.00109			64.6	0.632476	0.461578	0.460301	0.23997			64.6	0.403571	0.060051	0.352635	0.021247
		64.8	0.416059	0.19512	0.0423	0.006204			64.8	0.375901	0.188646	0.027018	0.001605			64.8	0.632816	0.46259	0.460885	0.240451			64.8	0.404368	0.060115	0.353019	0.021581
		65	0.416631	0.195672	0.042339	0.005805			65	0.376145	0.188865	0.027143	0.001778			65	0.633928	0.463389	0.461423	0.240665			65	0.405057	0.060407	0.353993	0.020947
		65.2	0.416958	0.195811	0.041927	0.006353			65.2	0.376385	0.188944	0.026977	0.002276			65.2	0.634203	0.464072	0.461626	0.240951			65.2	0.405546	0.060935	0.354894	0.021052
		65.4	0.417341	0.196283	0.041158	0.006438			65.4	0.376628	0.188955	0.027042	0.002587			65.4	0.63457	0.464723	0.46195	0.240932			65.4	0.406331	0.061011	0.355053	0.021282
		65.6	0.417423	0.197455	0.041325	0.006092			65.6	0.377304	0.188894	0.027302	0.002759			65.6	0.634768	0.464892	0.462025	0.241136			65.6	0.406681	0.060945	0.354728	0.021992
		65.8	0.417741	0.197807	0.041299	0.005998			65.8	0.377628	0.188719	0.027209	0.002594			65.8	0.635259	0.46543	0.462152	0.241219			65.8	0.407337	0.061115	0.355534	0.021374
		66	0.418039	0.198831	0.041115	0.006067			66	0.377692	0.188821	0.026837	0.002641			66	0.635517	0.466013	0.461683	0.241131			66	0.407624	0.06131	0.356088	0.021129
		66.2	0.417861	0.200036	0.041355	0.005723			66.2	0.377994	0.188806	0.026491	0.002486			66.2	0.636007	0.466639	0.462207	0.241231			66.2	0.408538	0.061645	0.355941	0.020905
		66.4	0.419236	0.199956	0.041182	0.005456			66.4	0.378768	0.18927	0.026759	0.002369			66.4	0.636346	0.467141	0.462108	0.241205			66.4	0.408642	0.061988	0.356214	0.020874
		66.6	0.420333	0.19997	0.040989	0.00532			66.6	0.379443	0.189517	0.027006	0.002333			66.6	0.636482	0.467222	0.462811	0.241714			66.6	0.408964	0.062719	0.356692	0.020994
		66.8	0.42124	0.200806	0.041733	0.005248			66.8	0.379884	0.189828	0.026995	0.002554			66.8	0.636879	0.467222	0.463045	0.242075			66.8	0.409449	0.062772	0.357338	0.02142
		67	0.422129	0.201461	0.041814	0.004897			67	0.380618	0.190264	0.027155	0.002388			67	0.637768	0.467548	0.46319	0.242536			67	0.410551	0.063107	0.358192	0.02116
		67.2	0.422814	0.201301	0.042467	0.004791			67.2	0.380853	0.190367	0.027285	0.00244			67.2	0.638243	0.468292	0.463687	0.243211			67.2	0.410681	0.06325	0.359087	0.021545
		67.4	0.423179	0.201272	0.042394	0.004738			67.4	0.381267	0.190931	0.02755	0.002096			67.4	0.638543	0.468568	0.464536	0.243533			67.4	0.411343	0.063323	0.360013	0.021761
		67.6	0.423795	0.201654	0.042326	0.004839			67.6	0.381662	0.191443	0.027806	0.001902			67.6	0.638685	0.469133	0.465229	0.244149			67.6	0.412061	0.06348	0.360479	0.022082
		67.8	0.424504	0.201472	0.042744	0.004313			67.8	0.382175	0.192144	0.027827	0.001882			67.8	0.639028	0.469705	0.465543	0.24489			67.8	0.412377	0.063218	0.361088	0.022523
		68	0.425412	0.201695	0.043236	0.004606			68	0.382659	0.19317	0.028048	0.002017			68	0.639951	0.469839	0.465905	0.245657			68	0.41302	0.063121	0.362198	0.022373
		68.2	0.425606	0.202134	0.043474	0.004481			68.2	0.38324	0.19364	0.02785	0.002135			68.2	0.640317	0.470366	0.46615	0.246277			68.2	0.413248	0.063386	0.362567	0.022701
		68.4	0.426241	0.202282	0.043363	0.004497			68.4	0.383619	0.194252	0.02763	0.001741			68.4	0.640303	0.47071	0.467162	0.246991			68.4	0.414411	0.063649	0.363043	0.023084
		68.6	0.426679	0.202533	0.044094	0.004363			68.6	0.384045	0.19458	0.027378	0.00168			68.6	0.640477	0.472079	0.467607	0.247865			68.6	0.414941	0.063558	0.363686	0.022975
		68.8	0.427054	0.202709	0.044617	0.004095			68.8	0.384363	0.19525	0.027583	0.001673			68.8	0.640756	0.472146	0.467943	0.248344			68.8	0.415813	0.063089	0.364533	0.023197
		69	0.427087	0.203165	0.044567	0.00446			69	0.384897	0.195365	0.028301	0.001969			69	0.641003	0.472259	0.468608	0.248719			69	0.415568	0.062608	0.365274	0.023161
		69.2	0.426909	0.203023	0.044543	0.005028			69.2	0.385321	0.195891	0.028195	0.002284			69.2	0.641064	0.472512	0.468997	0.249426			69.2	0.416136	0.062267	0.365728	0.023585
		69.4	0.427132	0.203491	0.044947	0.004621			69.4	0.385962	0.195953	0.028129	0.002086			69.4	0.64183	0.472727	0.469578	0.250101			69.4	0.416531	0.06183	0.365658	0.02332
		69.6	0.42714	0.204304	0.04502	0.004529			69.6	0.386594	0.196383	0.028313	0.002015			69.6	0.642734	0.472997	0.469916	0.250655			69.6	0.417282	0.061949	0.366318	0.023504
		69.8	0.427484	0.204794	0.04515	0.00475			69.8	0.386777	0.196301	0.02774	0.002224			69.8	0.643332	0.473449	0.470177	0.251293			69.8	0.417811	0.062159	0.367087	0.023491
		70	0.428078	0.205491	0.045192	0.004662			70	0.387106	0.196682	0.027666	0.002272			70	0.64403	0.473906	0.470107	0.251793			70	0.417992	0.062648	0.366927	0.023745
		70.2	0.428567	0.205654	0.04535	0.004781			70.2	0.387919	0.197008	0.028034	0.002236			70.2	0.643981	0.474861	0.470655	0.25276			70.2	0.418741	0.063421	0.367216	0.023926
		70.4	0.429703	0.205573	0.045252	0.005131			70.4	0.388767	0.197408	0.028319	0.002503			70.4	0.643945	0.475195	0.470661	0.253063			70.4	0.41891	0.064057	0.367789	0.023371
		70.6	0.430365	0.205721	0.045718	0.005311			70.6	0.389641	0.197805	0.028723	0.002475			70.6	0.643736	0.475249	0.470658	0.254071			70.6	0.419469	0.064677	0.368689	0.024037
		70.8	0.431472	0.205943	0.045507	0.005252			70.8	0.390062	0.197978	0.028763	0.002516			70.8	0.644413	0.475637	0.470504	0.254561			70.8	0.420058	0.065093	0.369255	0.024478
		71	0.432281	0.2059	0.044909	0.005114			71	0.390632	0.198193	0.028784	0.002567			71	0.644813	0.476479	0.470863	0.255208			71	0.420373	0.065243	0.37014	0.024039
		71.2	0.432909	0.205512	0.044661	0.004863			71.2	0.391075	0.198165	0.029556	0.003125			71.2	0.644737	0.476919	0.471568	0.255694			71.2	0.420785	0.065409	0.37037	0.024505
		71.4	0.432762	0.206042	0.044198	0.004688			71.4	0.39185	0.198549	0.029956	0.003037			71.4	0.644562	0.47758	0.472242	0.25654			71.4	0.421267	0.065728	0.370207	0.02476
		71.6	0.432827	0.206509	0.043979	0.004381			71.6	0.392235	0.198716	0.030149	0.003169			71.6	0.645154	0.478021	0.472683	0.257304			71.6	0.422238	0.066168	0.370698	0.024555
		71.8	0.43303	0.206784	0.044194	0.004246			71.8	0.392627	0.199032	0.030209	0.003085			71.8	0.645846	0.4784	0.473038	0.257681			71.8	0.423086	0.066697	0.371701	0.024763
		72	0.433232	0.20729	0.044529	0.004938			72	0.392892	0.199589	0.030079	0.002942			72	0.645985	0.478809	0.473608	0.258815			72	0.423836	0.067613	0.372045	0.025409
		72.2	0.43285	0.207868	0.044441	0.005088			72.2	0.39332	0.199644	0.02988	0.002459			72.2	0.645574	0.479399	0.473695	0.258732			72.2	0.424298	0.068224	0.372429	0.025435
		72.4	0.433361	0.208293	0.044775	0.004953			72.4	0.39391	0.200055	0.029914	0.002319			72.4	0.645594	0.47986	0.474324	0.258831			72.4	0.425433	0.068204	0.373002	0.025816
		72.6	0.432955	0.209146	0.045701	0.004781			72.6	0.394325	0.19997	0.030062	0.002231			72.6	0.645752	0.480417	0.474697	0.258791			72.6	0.426091	0.067597	0.373736	0.025823
		72.8	0.433046	0.209704	0.045625	0.004843			72.8	0.394687	0.200287	0.029896	0.001766			72.8	0.645996	0.480416	0.475274	0.259051			72.8	0.427288	0.067247	0.37449	0.02585
		73	0.433548	0.210312	0.045328	0.005385			73	0.394893	0.200097	0.029811	0.001354			73	0.646406	0.480727	0.47602	0.258936			73	0.427217	0.06662	0.375255	0.02613
		73.2	0.433727	0.210878	0.045554	0.005252			73.2	0.39511	0.200679	0.029536	0.001138			73.2	0.64681	0.481342	0.476607	0.259187			73.2	0.428246	0.066528	0.375573	0.025895
		73.4	0.433676	0.211153	0.046035	0.004982			73.4	0.395731	0.200692	0.029429	0.000814			73.4	0.647559	0.481475	0.477322	0.259073			73.4	0.428717	0.066165	0.375871	0.025882
		73.6	0.433619	0.211359	0.046585	0.005082			73.6	0.396159	0.200906	0.029302	0.000498			73.6	0.648196	0.481724	0.477744	0.258664			73.6	0.42902	0.065985	0.376237	0.025963
		73.8	0.434467	0.212177	0.047302	0.005127			73.8	0.39657	0.201147	0.028983	0.000449			73.8	0.648192	0.481669	0.477471	0.259223			73.8	0.429401	0.065728	0.376475	0.02576
		74	0.434979	0.212636	0.04749	0.00526			74	0.39706	0.20159	0.02901	0.000482			74	0.648959	0.481424	0.477822	0.259535			74	0.430057	0.06592	0.376328	0.025576
		74.2	0.435368	0.212399	0.047566	0.005607			74.2	0.397713	0.20206	0.029045	0.000555			74.2	0.648882	0.481783	0.477967	0.260214			74.2	0.430453	0.06648	0.376991	0.025397
		74.4	0.435875	0.212444	0.047908	0.006062			74.4	0.398531	0.202517	0.02913	0.000875			74.4	0.649679	0.481709	0.478302	0.260011			74.4	0.431164	0.066766	0.377693	0.02507
		74.6	0.437164	0.212635	0.047713	0.006035			74.6	0.399292	0.202928	0.029084	0.001159			74.6	0.649939	0.482449	0.47877	0.261062			74.6	0.431028	0.066355	0.378272	0.02499
		74.8	0.438195	0.212418	0.047345	0.005439			74.8	0.399599	0.203222	0.029304	0.000953			74.8	0.650728	0.482874	0.479283	0.261268			74.8	0.43156	0.066324	0.378764	0.024426
		75	0.438298	0.212396	0.046972	0.005332			75	0.400165	0.203499	0.029488	0.00109			75	0.650871	0.48301	0.479522	0.261795			75	0.431772	0.066299	0.379301	0.022777
		75.2	0.439001	0.212745	0.046972	0.005285			75.2	0.400725	0.204128	0.030059	0.001125			75.2	0.651426	0.48334	0.480087	0.262082			75.2	0.432465	0.066601	0.379455	0.022572
		75.4	0.438879	0.213509	0.047036	0.005036			75.4	0.401247	0.20449	0.030017	0.00096			75.4	0.651875	0.483965	0.480415	0.262892			75.4	0.432815	0.066467	0.379796	0.021561
		75.6	0.439694	0.213828	0.046907	0.005622			75.6	0.401348	0.204708	0.02976	0.001079			75.6	0.651942	0.48396	0.480684	0.263569			75.6	0.434531	0.066582	0.380636	0.021474
		75.8	0.440821	0.214477	0.04726	0.005831			75.8	0.401741	0.204872	0.029991	0.000799			75.8	0.651883	0.484616	0.481144	0.26453			75.8	0.435302	0.067001	0.381644	0.021702
		76	0.440704	0.214387	0.046908	0.006688			76	0.402154	0.205407	0.029759	0.000839			76	0.651872	0.485493	0.481216	0.265513			76	0.43616	0.067271	0.381835	0.021587
		76.2	0.440571	0.214353	0.046539	0.00675			76.2	0.402534	0.205626	0.030142	0.000626			76.2	0.65161	0.485966	0.481762	0.265273			76.2	0.436542	0.067855	0.38272	0.021275
		76.4	0.441362	0.214917	0.046783	0.006132			76.4	0.402849	0.206078	0.030125	0.001176			76.4	0.65179	0.486236	0.481834	0.265929			76.4	0.437391	0.067591	0.383674	0.02186
		76.6	0.441429	0.2155	0.0472	0.006006			76.6	0.402796	0.206223	0.029878	0.001491			76.6	0.651874	0.48633	0.482275	0.266197			76.6	0.438095	0.067612	0.384817	0.021706
		76.8	0.442796	0.215907	0.046753	0.005982			76.8	0.402667	0.206567	0.029667	0.001328			76.8	0.651808	0.487105	0.482845	0.267353			76.8	0.438418	0.0676	0.385348	0.021886
		77	0.44328	0.215914	0.04689	0.006061			77	0.402699	0.207248	0.030138	0.001266			77	0.65175	0.487565	0.483108	0.267844			77	0.43843	0.067455	0.386218	0.022218
		77.2	0.443089	0.215961	0.046877	0.005936			77.2	0.403174	0.207582	0.03035	0.00136			77.2	0.651743	0.488193	0.482879	0.268361			77.2	0.439138	0.068203	0.386728	0.022716
		77.4	0.443346	0.215918	0.046774	0.005768			77.4	0.403626	0.207778	0.030253	0.001603			77.4	0.652246	0.488272	0.482897	0.268582			77.4	0.439741	0.068333	0.387274	0.022355
		77.6	0.44334	0.216143	0.046877	0.005917			77.6	0.404037	0.20805	0.030209	0.001654			77.6	0.652774	0.48854	0.482617	0.26915			77.6	0.43987	0.068776	0.388231	0.022246
		77.8	0.443438	0.216616	0.046671	0.005934			77.8	0.404052	0.208345	0.030536	0.00177			77.8	0.65279	0.488721	0.482141	0.269889			77.8	0.440741	0.068929	0.388815	0.02278
		78	0.443837	0.216296	0.046663	0.005884			78	0.404177	0.208575	0.030902	0.001787			78	0.653178	0.489277	0.482657	0.270014			78	0.441425	0.069268	0.389339	0.023632
		78.2	0.444029	0.216261	0.046596	0.005939			78.2	0.404632	0.208448	0.031234	0.001652			78.2	0.653044	0.489936	0.483155	0.270434			78.2	0.441357	0.069503	0.390044	0.023463
		78.4	0.444459	0.216761	0.046901	0.005905			78.4	0.405176	0.208505	0.03132	0.001662			78.4	0.653734	0.490794	0.483593	0.270464			78.4	0.442047	0.069462	0.390832	0.023524
		78.6	0.445072	0.217287	0.046551	0.005282			78.6	0.405494	0.208648	0.031435	0.001592			78.6	0.654067	0.491312	0.484055	0.27118			78.6	0.442042	0.069542	0.39074	0.023008
		78.8	0.445056	0.217517	0.047141	0.005159			78.8	0.406076	0.208994	0.03195	0.000994			78.8	0.654428	0.49165	0.484272	0.271002			78.8	0.442404	0.07021	0.390986	0.022538
		79	0.445098	0.218086	0.04675	0.005127			79	0.406382	0.208971	0.031731	0.001023			79	0.655706	0.491637	0.484513	0.271215			79	0.442934	0.0702	0.391755	0.022341
		79.2	0.445922	0.218708	0.047088	0.005456			79.2	0.406433	0.209446	0.031718	0.000717			79.2	0.655935	0.491743	0.484998	0.271513			79.2	0.443429	0.07026	0.391931	0.022633
		79.4	0.446247	0.218816	0.047164	0.005306			79.4	0.407095	0.209251	0.031377	0.000387			79.4	0.655934	0.491893	0.485347	0.271437			79.4	0.444425	0.070388	0.392208	0.022003
		79.6	0.446997	0.218619	0.047283	0.005407			79.6	0.407731	0.209619	0.031195	0.000354			79.6	0.65599	0.491766	0.486016	0.271622			79.6	0.445729	0.070033	0.393256	0.022457
		79.8	0.447217	0.219209	0.047386	0.004959			79.8	0.408186	0.20964	0.031303	8.43254e-05			79.8	0.656569	0.492452	0.486676	0.272346			79.8	0.44606	0.070372	0.393854	0.022171
		80	0.446721	0.218869	0.047249	0.005462			80	0.408727	0.209831	0.031051	0.000238			80	0.656961	0.493155	0.486935	0.272184			80	0.446346	0.069979	0.394204	0.022596
		80.2	0.44725	0.219538	0.047352	0.005277			80.2	0.409394	0.210076	0.031096	0.00019			80.2	0.65705	0.49344	0.487701	0.272628			80.2	0.446267	0.070029	0.394725	0.022942
		80.4	0.448164	0.219698	0.047916	0.004684			80.4	0.410011	0.210705	0.030926	0.000944			80.4	0.657349	0.493429	0.487643	0.273337			80.4	0.44694	0.070155	0.394923	0.023493
		80.6	0.448465	0.219829	0.048259	0.004856			80.6	0.410313	0.210717	0.03089	0.001377			80.6	0.657545	0.493673	0.488626	0.273998			80.6	0.447359	0.070276	0.395554	0.023726
		80.8	0.449423	0.219997	0.047689	0.004781			80.8	0.410639	0.211273	0.031095	0.001487			80.8	0.658161	0.494146	0.48893	0.275449			80.8	0.447756	0.070159	0.395789	0.023752
		81	0.449506	0.219981	0.047867	0.004561			81	0.411215	0.211492	0.031122	0.001739			81	0.658552	0.494698	0.489084	0.276396			81	0.44856	0.070598	0.396624	0.023751
		81.2	0.44944	0.220955	0.048033	0.004466			81.2	0.411644	0.211627	0.031138	0.002199			81.2	0.659045	0.49508	0.488756	0.27681			81.2	0.448944	0.07079	0.396878	0.023814
		81.4	0.449562	0.221366	0.047929	0.004624			81.4	0.411881	0.212324	0.031329	0.002649			81.4	0.659809	0.49569	0.488865	0.277362			81.4	0.448942	0.070716	0.396906	0.023289
		81.6	0.449684	0.221781	0.04781	0.005057			81.6	0.412041	0.212805	0.031594	0.002989			81.6	0.660275	0.495718	0.489313	0.278269			81.6	0.448932	0.070708	0.397488	0.02363
		81.8	0.450014	0.221959	0.047884	0.005053			81.8	0.412017	0.213169	0.032173	0.002707			81.8	0.660086	0.49568	0.488973	0.278833			81.8	0.449294	0.070492	0.397656	0.024014
		82	0.451022	0.222809	0.048193	0.005068			82	0.412537	0.213092	0.032595	0.002836			82	0.660457	0.49654	0.489602	0.279363			82	0.449454	0.070967	0.398002	0.023781
		82.2	0.451694	0.223199	0.047863	0.00469			82.2	0.412777	0.213459	0.03287	0.003015			82.2	0.660577	0.496817	0.489662	0.280168			82.2	0.4497	0.071439	0.398335	0.023373
		82.4	0.452437	0.223093	0.048294	0.00526			82.4	0.413192	0.213981	0.033119	0.00273			82.4	0.660864	0.497375	0.490249	0.280463			82.4	0.449946	0.072266	0.398829	0.023377
		82.6	0.453039	0.223711	0.048293	0.005684			82.6	0.413593	0.214439	0.033129	0.002894			82.6	0.661432	0.497211	0.491245	0.280788			82.6	0.449993	0.07317	0.399135	0.022861
		82.8	0.453427	0.224228	0.048829	0.005897			82.8	0.413834	0.215048	0.033163	0.002489			82.8	0.661202	0.497315	0.491688	0.280979			82.8	0.44994	0.073977	0.400157	0.023041
		83	0.45349	0.224427	0.04847	0.006093			83	0.413783	0.215131	0.032813	0.002248			83	0.661764	0.496825	0.492221	0.281332			83	0.45017	0.074219	0.400833	0.02337
		83.2	0.454296	0.224393	0.049041	0.006451			83.2	0.414058	0.215503	0.032451	0.001864			83.2	0.661371	0.497157	0.492379	0.281466			83.2	0.45027	0.074586	0.401517	0.02268
		83.4	0.454629	0.224066	0.049411	0.006439			83.4	0.414787	0.215708	0.032064	0.001354			83.4	0.6618	0.497281	0.492444	0.28156			83.4	0.451178	0.074726	0.402204	0.022393
		83.6	0.455154	0.223912	0.050017	0.006112			83.6	0.415246	0.21577	0.031752	0.001045			83.6	0.661758	0.496993	0.492465	0.282331			83.6	0.451744	0.074394	0.402947	0.022752
		83.8	0.455408	0.224741	0.050214	0.006365			83.8	0.415574	0.215999	0.031282	0.000544			83.8	0.661936	0.497848	0.492416	0.282749			83.8	0.452732	0.074397	0.402565	0.022867
		84	0.455381	0.22437	0.050211	0.006918			84	0.416345	0.216152	0.031419	0.000178			84	0.662474	0.498219	0.492254	0.282635			84	0.453112	0.074259	0.402659	0.023349
		84.2	0.455761	0.224339	0.050027	0.006999			84.2	0.417051	0.216654	0.031471	0.000305			84.2	0.662315	0.498554	0.492342	0.283032			84.2	0.453627	0.074547	0.402672	0.023005
		84.4	0.456164	0.224005	0.050057	0.006785			84.4	0.417728	0.21693	0.031846	0.000219			84.4	0.662435	0.498215	0.492283	0.283371			84.4	0.454265	0.074815	0.402927	0.022688
		84.6	0.456354	0.224332	0.050173	0.006857			84.6	0.418158	0.216652	0.032022	0.000186			84.6	0.662283	0.498894	0.492395	0.283959			84.6	0.454969	0.074376	0.40376	0.022479
		84.8	0.456805	0.225137	0.04968	0.007197			84.8	0.418434	0.216939	0.032208	0.000274			84.8	0.662633	0.499589	0.491881	0.284106			84.8	0.455593	0.074254	0.403724	0.021458
		85	0.456185	0.225388	0.050013	0.006959			85	0.418874	0.216791	0.032513	0.000362			85	0.66299	0.50037	0.491836	0.284139			85	0.455874	0.074128	0.403872	0.021732
		85.2	0.456423	0.226233	0.050278	0.007408			85.2	0.418718	0.217261	0.032583	0.000737			85.2	0.663488	0.501393	0.491792	0.28396			85.2	0.45601	0.073569	0.404124	0.021504
		85.4	0.456461	0.226804	0.050155	0.007463			85.4	0.41918	0.2176	0.032746	0.000771			85.4	0.663856	0.501949	0.492144	0.284069			85.4	0.456236	0.073252	0.404116	0.020986
		85.6	0.457253	0.22722	0.049774	0.007309			85.6	0.419565	0.217927	0.033026	0.000876			85.6	0.663804	0.50194	0.492427	0.284057			85.6	0.456516	0.07344	0.404756	0.02106
		85.8	0.457357	0.227386	0.050097	0.007152			85.8	0.419941	0.218411	0.033685	0.000756			85.8	0.663919	0.502351	0.492517	0.284498			85.8	0.457048	0.073557	0.405573	0.02136
		86	0.457985	0.228017	0.049762	0.0074			86	0.420197	0.218672	0.033928	0.00109			86	0.664394	0.503172	0.493396	0.284732			86	0.457631	0.074215	0.406019	0.020996
		86.2	0.458158	0.227901	0.04982	0.007124			86.2	0.420128	0.219334	0.034273	0.001252			86.2	0.664629	0.503134	0.494053	0.284986			86.2	0.457889	0.074667	0.406866	0.021187
		86.4	0.458186	0.228394	0.049895	0.007321			86.4	0.420685	0.219458	0.034202	0.001356			86.4	0.665027	0.503335	0.495141	0.285275			86.4	0.458119	0.075153	0.407824	0.02112
		86.6	0.457979	0.22915	0.050359	0.007343			86.6	0.420895	0.219875	0.034076	0.001904			86.6	0.666088	0.503582	0.495796	0.286335			86.6	0.45873	0.074825	0.408555	0.021986
		86.8	0.458275	0.229796	0.050285	0.00676			86.8	0.421083	0.220496	0.034138	0.001838			86.8	0.666231	0.504109	0.496479	0.287356			86.8	0.459943	0.075189	0.409123	0.022852
		87	0.458348	0.229902	0.050299	0.006557			87	0.421327	0.220878	0.033771	0.002166			87	0.666882	0.504136	0.497012	0.288168			87	0.460643	0.07512	0.409461	0.022997
		87.2	0.459175	0.230055	0.050997	0.006104			87.2	0.421843	0.221241	0.03355	0.002281			87.2	0.667484	0.504026	0.49729	0.289014			87.2	0.461433	0.075425	0.409733	0.023468
		87.4	0.45918	0.229849	0.051518	0.0059			87.4	0.422189	0.221602	0.033831	0.002176			87.4	0.667805	0.503346	0.497293	0.289902			87.4	0.462013	0.076179	0.409236	0.024079
		87.6	0.459502	0.230536	0.051827	0.005168			87.6	0.422767	0.222041	0.033964	0.002614			87.6	0.667983	0.503185	0.497306	0.290803			87.6	0.462721	0.076545	0.409391	0.024286
		87.8	0.459979	0.231112	0.051645	0.005982			87.8	0.423297	0.222734	0.033978	0.002483			87.8	0.668537	0.503792	0.497187	0.291299			87.8	0.463288	0.076609	0.409447	0.02489
		88	0.460139	0.230694	0.051486	0.006193			88	0.423607	0.222594	0.034445	0.002586			88	0.668592	0.503282	0.497257	0.292335			88	0.46363	0.077106	0.410132	0.025141
		88.2	0.460659	0.231451	0.051256	0.006277			88.2	0.423817	0.22271	0.034496	0.002809			88.2	0.668001	0.503027	0.497458	0.293054			88.2	0.464001	0.077086	0.410773	0.024988
		88.4	0.461363	0.232102	0.051032	0.006473			88.4	0.424402	0.222634	0.034545	0.002124			88.4	0.667804	0.502916	0.497906	0.293449			88.4	0.464498	0.077346	0.411612	0.025293
		88.6	0.461484	0.232303	0.0511	0.006755			88.6	0.424459	0.222598	0.034241	0.00184			88.6	0.667424	0.504287	0.497554	0.293546			88.6	0.464979	0.077128	0.412275	0.025526
		88.8	0.461934	0.2328	0.050394	0.006898			88.8	0.424544	0.222271	0.033811	0.002067			88.8	0.667578	0.504855	0.497207	0.293587			88.8	0.465274	0.077153	0.412996	0.025475
		89	0.462323	0.232842	0.05057	0.006225			89	0.424874	0.222182	0.033403	0.001918			89	0.66733	0.505846	0.497559	0.293948			89	0.465555	0.076848	0.414329	0.02528
		89.2	0.463342	0.233446	0.050828	0.006105			89.2	0.425055	0.222523	0.032722	0.001741			89.2	0.667402	0.506234	0.498143	0.294189			89.2	0.466049	0.076664	0.415111	0.024762
		89.4	0.463393	0.233614	0.050714	0.005955			89.4	0.425652	0.222846	0.033079	0.001194			89.4	0.667546	0.50674	0.498411	0.29483			89.4	0.465977	0.076843	0.415682	0.024316
		89.6	0.463453	0.233627	0.050665	0.006099			89.6	0.426143	0.223317	0.033179	0.000859			89.6	0.66775	0.507271	0.498621	0.294661			89.6	0.46674	0.07706	0.416312	0.024214
		89.8	0.46348	0.234425	0.050597	0.006457			89.8	0.426362	0.223471	0.033386	0.001135			89.8	0.667907	0.507531	0.499154	0.295111			89.8	0.467255	0.076599	0.416639	0.024045
		90	0.463237	0.234439	0.05058	0.006362			90	0.426388	0.22323	0.032934	0.001564			90	0.668216	0.507965	0.499222	0.295364			90	0.467601	0.076376	0.416625	0.023392
		90.2	0.463287	0.234405	0.05102	0.00556			90.2	0.427048	0.223305	0.033038	0.001954			90.2	0.668965	0.508377	0.499673	0.295526			90.2	0.467722	0.076086	0.417147	0.023052
		90.4	0.463196	0.234835	0.050925	0.005431			90.4	0.427747	0.223461	0.033071	0.002462			90.4	0.669188	0.508956	0.499758	0.295533			90.4	0.469344	0.075783	0.417506	0.023466
		90.6	0.463222	0.234825	0.051664	0.005643			90.6	0.428184	0.223446	0.033049	0.002849			90.6	0.669046	0.509343	0.499724	0.295691			90.6	0.47037	0.075209	0.417218	0.023932
		90.8	0.463991	0.235538	0.051735	0.005012			90.8	0.428532	0.223622	0.03322	0.003004			90.8	0.669561	0.509588	0.499545	0.295688			90.8	0.470964	0.075331	0.417021	0.02393
		91	0.464113	0.235428	0.052413	0.005132			91	0.428827	0.22417	0.03357	0.003135			91	0.670272	0.509452	0.499756	0.295585			91	0.470674	0.075467	0.416785	0.023717
		91.2	0.464326	0.235786	0.053021	0.00527			91.2	0.429509	0.224651	0.034086	0.003108			91.2	0.670798	0.508967	0.500491	0.296054			91.2	0.470985	0.075526	0.416171	0.0238
		91.4	0.464287	0.236183	0.05293	0.005625			91.4	0.429751	0.225243	0.034677	0.003096			91.4	0.67101	0.508743	0.50058	0.296014			91.4	0.470552	0.076082	0.416387	0.023624
		91.6	0.464713	0.23655	0.053075	0.005431			91.6	0.430406	0.225819	0.034909	0.00337			91.6	0.671263	0.508988	0.500877	0.29664			91.6	0.470658	0.07628	0.417148	0.023105
		91.8	0.465149	0.236746	0.053177	0.00637			91.8	0.430334	0.225847	0.035105	0.002695			91.8	0.671406	0.509213	0.501054	0.297678			91.8	0.470467	0.07662	0.417439	0.023358
		92	0.465532	0.237124	0.053017	0.005988			92	0.430173	0.225881	0.035087	0.002618			92	0.671419	0.508567	0.501635	0.298255			92	0.47079	0.076966	0.41778	0.023434
		92.2	0.465669	0.237292	0.053271	0.005613			92.2	0.430196	0.226251	0.034732	0.002535			92.2	0.671396	0.508806	0.502181	0.298576			92.2	0.471208	0.077652	0.417934	0.023567
		92.4	0.466087	0.236914	0.053361	0.005874			92.4	0.430384	0.226927	0.034581	0.001982			92.4	0.671416	0.50946	0.502614	0.298673			92.4	0.47105	0.078649	0.418394	0.023747
		92.6	0.466866	0.237116	0.053572	0.005988			92.6	0.430365	0.226784	0.034258	0.001981			92.6	0.671636	0.510219	0.502643	0.299221			92.6	0.470605	0.078815	0.419029	0.023578
		92.8	0.467553	0.23715	0.05368	0.005344			92.8	0.430448	0.22678	0.034051	0.002125			92.8	0.672119	0.510286	0.503001	0.299768			92.8	0.471072	0.079372	0.419896	0.023623
		93	0.468208	0.237218	0.054007	0.005402			93	0.430734	0.227221	0.034036	0.001431			93	0.672858	0.510711	0.503522	0.300034			93	0.471552	0.079422	0.420449	0.023358
		93.2	0.467985	0.237	0.054458	0.005833			93.2	0.430737	0.227478	0.034217	0.001213			93.2	0.674116	0.510508	0.503856	0.300806			93.2	0.472206	0.079592	0.420946	0.023554
		93.4	0.468134	0.236712	0.054388	0.005796			93.4	0.431138	0.227724	0.03455	0.001253			93.4	0.674115	0.510858	0.504142	0.301476			93.4	0.472602	0.079927	0.421904	0.024188
		93.6	0.468001	0.236912	0.054741	0.005798			93.6	0.431043	0.227785	0.034379	0.001611			93.6	0.674262	0.510842	0.504403	0.301417			93.6	0.473536	0.079737	0.42234	0.024659
		93.8	0.468546	0.23687	0.054834	0.005699			93.8	0.431473	0.22786	0.034821	0.001942			93.8	0.674214	0.511064	0.504907	0.301984			93.8	0.474185	0.079666	0.422743	0.025161
		94	0.468573	0.23653	0.055338	0.005223			94	0.431566	0.227972	0.034998	0.002135			94	0.674259	0.511765	0.50513	0.301658			94	0.474958	0.079974	0.423232	0.025318
		94.2	0.468863	0.236822	0.055075	0.005408			94.2	0.432091	0.228304	0.035379	0.002017			94.2	0.67432	0.511993	0.505107	0.301477			94.2	0.475742	0.080092	0.424186	0.025455
		94.4	0.468512	0.237322	0.054448	0.005354			94.4	0.432392	0.228386	0.035493	0.001926			94.4	0.673589	0.512007	0.504855	0.301274			94.4	0.477468	0.080123	0.424707	0.026319
		94.6	0.468681	0.237396	0.05465	0.005674			94.6	0.432539	0.228292	0.035708	0.001891			94.6	0.673684	0.511879	0.504872	0.301721			94.6	0.477772	0.079506	0.425225	0.025953
		94.8	0.469144	0.238073	0.054539	0.00569			94.8	0.432966	0.228695	0.035992	0.001827			94.8	0.674549	0.512593	0.504555	0.302183			94.8	0.478063	0.079459	0.425909	0.025969
		95	0.468864	0.238029	0.054203	0.006604			95	0.433364	0.229527	0.036202	0.001512			95	0.674682	0.512851	0.50513	0.302371			95	0.47884	0.079178	0.426049	0.025698
		95.2	0.469274	0.238781	0.053658	0.00688			95.2	0.433784	0.230226	0.03668	0.001599			95.2	0.674427	0.513053	0.505209	0.30313			95.2	0.479583	0.078884	0.426153	0.025335
		95.4	0.469512	0.239224	0.053611	0.006749			95.4	0.433662	0.230706	0.037019	0.001749			95.4	0.6742	0.513933	0.505176	0.303137			95.4	0.480011	0.079499	0.427019	0.025066
		95.6	0.470081	0.239326	0.053623	0.006537			95.6	0.43422	0.231001	0.037303	0.001906			95.6	0.674295	0.514312	0.505682	0.304392			95.6	0.480419	0.079671	0.42727	0.024829
		95.8	0.470492	0.239981	0.053251	0.007179			95.8	0.434461	0.23132	0.036925	0.001763			95.8	0.674224	0.514728	0.505956	0.305649			95.8	0.480599	0.080203	0.427049	0.024585
		96	0.470285	0.239962	0.052828	0.006753			96	0.43499	0.231793	0.036776	0.001762			96	0.674316	0.515101	0.506051	0.30581			96	0.48083	0.080493	0.426797	0.024923
		96.2	0.469878	0.239842	0.053332	0.006757			96.2	0.435667	0.232163	0.036439	0.002257			96.2	0.674344	0.515831	0.506319	0.306456			96.2	0.481094	0.080983	0.42677	0.02424
		96.4	0.470878	0.240128	0.052915	0.007394			96.4	0.436325	0.232513	0.036568	0.002162			96.4	0.674432	0.51616	0.506626	0.306159			96.4	0.480873	0.081474	0.426725	0.02404
		96.6	0.471446	0.240458	0.053339	0.007737			96.6	0.436658	0.232394	0.036516	0.002243			96.6	0.67487	0.515997	0.507419	0.306671			96.6	0.480912	0.081634	0.427036	0.023453
		96.8	0.471331	0.240687	0.053957	0.007535			96.8	0.437169	0.232875	0.036408	0.002307			96.8	0.675265	0.51592	0.50759	0.306689			96.8	0.481605	0.081909	0.426806	0.023654
		97	0.471704	0.240799	0.053968	0.008291			97	0.43788	0.233005	0.036612	0.002198			97	0.675699	0.515885	0.50782	0.307124			97	0.482011	0.081531	0.426801	0.023817
		97.2	0.471441	0.241093	0.054421	0.008603			97.2	0.438079	0.233333	0.036608	0.002222			97.2	0.675419	0.516019	0.508503	0.307699			97.2	0.482129	0.081518	0.426869	0.024098
		97.4	0.4715	0.241101	0.054785	0.007766			97.4	0.438835	0.233759	0.036464	0.002616			97.4	0.674591	0.515718	0.509274	0.308183			97.4	0.482568	0.081683	0.427534	0.024837
		97.6	0.471205	0.241787	0.05476	0.007461			97.6	0.438906	0.233749	0.036467	0.00243			97.6	0.674674	0.515792	0.509794	0.308529			97.6	0.483062	0.081422	0.427451	0.024266
		97.8	0.471689	0.241997	0.054675	0.007002			97.8	0.439511	0.234115	0.036718	0.001917			97.8	0.674944	0.516425	0.510348	0.308793			97.8	0.483369	0.081447	0.427367	0.024075
		98	0.47156	0.242826	0.054176	0.006572			98	0.439553	0.234245	0.036654	0.001737			98	0.675048	0.516642	0.510214	0.30878			98	0.483605	0.081569	0.427862	0.024231
		98.2	0.471478	0.243236	0.053957	0.006634			98.2	0.439996	0.234199	0.036488	0.001176			98.2	0.675133	0.516755	0.5099	0.309067			98.2	0.483433	0.081175	0.428592	0.024117
		98.4	0.471381	0.2435	0.054315	0.006011			98.4	0.440122	0.234542	0.036519	0.001101			98.4	0.675484	0.516884	0.5099	0.309354			98.4	0.484096	0.081494	0.428918	0.024819
		98.6	0.471338	0.24385	0.054896	0.00622			98.6	0.439941	0.234527	0.036441	0.000937			98.6	0.675764	0.517793	0.509766	0.30971			98.6	0.48438	0.080949	0.429527	0.024766
		98.8	0.472047	0.244117	0.054918	0.005666			98.8	0.440112	0.234814	0.036339	0.000958			98.8	0.675831	0.518585	0.508799	0.309641			98.8	0.48449	0.081265	0.430323	0.025333
		99	0.47227	0.243915	0.055195	0.005632			99	0.440019	0.23521	0.036651	0.001039			99	0.676411	0.518823	0.509166	0.309678			99	0.485314	0.081351	0.43062	0.025221
		99.2	0.472875	0.244089	0.055328	0.005965			99.2	0.439729	0.235351	0.036767	0.001284			99.2	0.676989	0.519647	0.509498	0.310176			99.2	0.485652	0.081433	0.43145	0.025519
		99.4	0.472832	0.244074	0.055983	0.006157			99.4	0.439556	0.235609	0.036638	0.001522			99.4	0.677609	0.520173	0.509578	0.310274			99.4	0.485918	0.081707	0.432395	0.025756
		99.6	0.473709	0.244249	0.055807	0.006556			99.6	0.440042	0.235812	0.036583	0.001335			99.6	0.67803	0.520447	0.510047	0.311488			99.6	0.485793	0.081892	0.433189	0.026388
		99.8	0.474075	0.244383	0.055993	0.006357			99.8	0.440274	0.235866	0.036138	0.001488			99.8	0.678666	0.520763	0.509958	0.312023			99.8	0.486371	0.082272	0.433631	0.026845
		100	0.473712	0.24438	0.056201	0.005952			100	0.440233	0.236139	0.036601	0.001512			100	0.679314	0.521089	0.509551	0.312142			100	0.486908	0.082072	0.43406	0.027457
		100.2	0.474058	0.244935	0.056551	0.00588			100.2	0.440239	0.236039	0.036554	0.00178			100.2	0.679766	0.520708	0.510215	0.312718			100.2	0.487127	0.082134	0.43479	0.027238
		100.4	0.475147	0.245222	0.056417	0.005813			100.4	0.440218	0.236008	0.036675	0.001751			100.4	0.680037	0.520235	0.510754	0.313037			100.4	0.487543	0.082411	0.435288	0.027126
		100.6	0.474883	0.245702	0.056579	0.00609			100.6	0.44047	0.236297	0.036955	0.001891			100.6	0.680042	0.519584	0.511214	0.313877			100.6	0.487447	0.082729	0.435448	0.027122
		100.8	0.475156	0.24647	0.056418	0.006463			100.8	0.44104	0.236278	0.036559	0.001784			100.8	0.67998	0.5195	0.51109	0.313945			100.8	0.48799	0.08269	0.435798	0.027241
		101	0.475523	0.247047	0.056286	0.006609			101	0.441331	0.236497	0.036879	0.001681			101	0.679972	0.51918	0.511668	0.314291			101	0.488168	0.082383	0.436032	0.027135
		101.2	0.475578	0.247806	0.056505	0.006716			101.2	0.44153	0.236869	0.036907	0.001727			101.2	0.679645	0.519413	0.512311	0.314381			101.2	0.488414	0.082595	0.43614	0.026895
		101.4	0.475512	0.248427	0.056272	0.006097			101.4	0.44171	0.236608	0.036815	0.002082			101.4	0.679701	0.519267	0.512131	0.315028			101.4	0.489282	0.083053	0.436266	0.026681
		101.6	0.476091	0.249245	0.056101	0.006209			101.6	0.442134	0.236521	0.037011	0.002123			101.6	0.680129	0.519674	0.512357	0.315082			101.6	0.489422	0.082797	0.435677	0.025572
		101.8	0.476733	0.249157	0.055898	0.006309			101.8	0.442709	0.236699	0.037106	0.00226			101.8	0.68085	0.5199	0.512501	0.315218			101.8	0.489837	0.082937	0.43565	0.025465
		102	0.476878	0.249612	0.05537	0.006539			102	0.443037	0.23705	0.037072	0.002475			102	0.680872	0.519594	0.512279	0.315075			102	0.490036	0.083016	0.435961	0.025382
		102.2	0.47741	0.249719	0.055746	0.006456			102.2	0.44334	0.237395	0.037256	0.002459			102.2	0.681319	0.519474	0.512442	0.315212			102.2	0.489548	0.083286	0.435919	0.02492
		102.4	0.477577	0.250011	0.055568	0.006323			102.4	0.44334	0.237666	0.03725	0.002455			102.4	0.681467	0.519698	0.511963	0.315633			102.4	0.489951	0.083955	0.435796	0.024987
		102.6	0.477766	0.249975	0.055669	0.005651			102.6	0.443744	0.237488	0.037314	0.002298			102.6	0.681096	0.5206	0.51204	0.315432			102.6	0.490166	0.084227	0.435896	0.024737
		102.8	0.478085	0.249484	0.05598	0.005525			102.8	0.443977	0.23777	0.037526	0.002503			102.8	0.681771	0.520405	0.511765	0.315664			102.8	0.489945	0.08519	0.436254	0.024704
		103	0.477752	0.249191	0.056368	0.006133			103	0.443941	0.237656	0.037827	0.002482			103	0.682508	0.521042	0.512543	0.315891			103	0.490224	0.085346	0.435931	0.024438
		103.2	0.477904	0.248792	0.055986	0.006993			103.2	0.443947	0.237756	0.037787	0.002497			103.2	0.682676	0.521881	0.513279	0.316271			103.2	0.490149	0.085789	0.436104	0.02522
		103.4	0.478402	0.248607	0.056228	0.007032			103.4	0.444318	0.237913	0.038159	0.00219			103.4	0.683058	0.522466	0.513098	0.316833			103.4	0.490408	0.085984	0.436537	0.025676
		103.6	0.479173	0.248533	0.056547	0.006931			103.6	0.444781	0.237921	0.038506	0.001796			103.6	0.683369	0.522434	0.513218	0.317571			103.6	0.490659	0.086242	0.436823	0.026243
		103.8	0.479131	0.248309	0.056394	0.006366			103.8	0.444489	0.237799	0.038677	0.002208			103.8	0.684124	0.522852	0.512661	0.31813			103.8	0.491702	0.086242	0.437082	0.026599
		104	0.478534	0.248102	0.056343	0.006233			104	0.444444	0.23822	0.039279	0.001683			104	0.684505	0.523156	0.512873	0.318831			104	0.492663	0.08624	0.437382	0.026247
		104.2	0.478725	0.248096	0.056056	0.006168			104.2	0.445059	0.238737	0.039308	0.001302			104.2	0.684462	0.522824	0.513611	0.31936			104.2	0.493083	0.086536	0.438001	0.026358
		104.4	0.478905	0.247681	0.056118	0.006224			104.4	0.445782	0.238884	0.039125	0.001115			104.4	0.68448	0.523205	0.513512	0.320055			104.4	0.493334	0.086911	0.43869	0.025864
		104.6	0.47911	0.247617	0.056231	0.006501			104.6	0.446276	0.239063	0.039458	0.000714			104.6	0.684488	0.523262	0.51391	0.320183			104.6	0.493259	0.086975	0.438836	0.026498
		104.8	0.479284	0.247953	0.056521	0.006357			104.8	0.446524	0.239515	0.039333	0.000173			104.8	0.684727	0.523955	0.513913	0.320223			104.8	0.493922	0.086676	0.439654	0.026808
		105	0.479823	0.247995	0.057142	0.006246			105	0.446712	0.239892	0.039691	0.00027			105	0.684711	0.524258	0.51442	0.320256			105	0.49386	0.086565	0.439695	0.026908
		105.2	0.480081	0.248499	0.057261	0.006575			105.2	0.447105	0.240163	0.039726	0.000335			105.2	0.68471	0.524757	0.514857	0.320619			105.2	0.494424	0.086573	0.439929	0.026906
		105.4	0.48067	0.248749	0.057139	0.006505			105.4	0.447288	0.240077	0.039949	0.000491			105.4	0.685085	0.524632	0.514644	0.320846			105.4	0.494634	0.086488	0.440147	0.027045
		105.6	0.480925	0.248793	0.057135	0.006573			105.6	0.447843	0.240324	0.039988	0.000791			105.6	0.685677	0.524642	0.514821	0.321235			105.6	0.494399	0.086011	0.440732	0.026486
		105.8	0.481347	0.248774	0.057377	0.00661			105.8	0.448109	0.24067	0.039863	0.000774			105.8	0.686103	0.52442	0.515029	0.321484			105.8	0.494882	0.086406	0.441656	0.026644
		106	0.481502	0.24928	0.057729	0.006528			106	0.44834	0.2414	0.039789	0.000952			106	0.685953	0.52474	0.515261	0.321427			106	0.494674	0.086207	0.441871	0.026482
		106.2	0.482172	0.249944	0.057982	0.00593			106.2	0.448614	0.241367	0.039798	0.000937			106.2	0.685996	0.524731	0.515819	0.322163			106.2	0.495067	0.086821	0.442286	0.026575
		106.4	0.482123	0.2505	0.058125	0.005518			106.4	0.449048	0.240948	0.039627	0.000754			106.4	0.685062	0.5256	0.515628	0.32181			106.4	0.495357	0.086996	0.442053	0.026688
		106.6	0.482545	0.250741	0.058889	0.005127			106.6	0.449588	0.241217	0.039974	0.000929			106.6	0.685043	0.525699	0.51603	0.321858			106.6	0.496019	0.087166	0.442123	0.026925
		106.8	0.482951	0.251222	0.059133	0.005749			106.8	0.449822	0.241505	0.03981	0.00121			106.8	0.685272	0.525672	0.515635	0.322309			106.8	0.496138	0.087173	0.442598	0.027126
		107	0.483169	0.251568	0.05891	0.006064			107	0.450106	0.241386	0.039801	0.001199			107	0.685441	0.525884	0.516134	0.322266			107	0.496566	0.086664	0.442948	0.026968
		107.2	0.483548	0.252048	0.058856	0.006662			107.2	0.450759	0.241756	0.039785	0.001292			107.2	0.685551	0.526171	0.516207	0.322289			107.2	0.496786	0.087297	0.443274	0.026766
		107.4	0.483947	0.25237	0.059252	0.006721			107.4	0.451324	0.241525	0.040085	0.001189			107.4	0.686071	0.526479	0.515398	0.322833			107.4	0.497473	0.087115	0.443711	0.026262
		107.6	0.484025	0.252467	0.05911	0.006629			107.6	0.451915	0.241803	0.040075	0.0012			107.6	0.686418	0.526609	0.515339	0.323331			107.6	0.498307	0.087476	0.443931	0.026018
		107.8	0.483754	0.252194	0.058566	0.006596			107.8	0.452048	0.242181	0.039931	0.001446			107.8	0.686443	0.52683	0.515376	0.323749			107.8	0.499647	0.08753	0.444479	0.025623
		108	0.483657	0.252105	0.058315	0.00701			108	0.452523	0.242742	0.040012	0.001152			108	0.686162	0.527425	0.515528	0.324202			108	0.500776	0.087759	0.44449	0.02505
		108.2	0.484072	0.251975	0.058411	0.007516			108.2	0.453288	0.242886	0.039987	0.001434			108.2	0.685919	0.527672	0.515651	0.324098			108.2	0.501146	0.087893	0.444703	0.024784
		108.4	0.484501	0.251696	0.05854	0.00767			108.4	0.45357	0.242885	0.039949	0.001316			108.4	0.68609	0.528003	0.515602	0.324283			108.4	0.50077	0.08796	0.445324	0.024689
		108.6	0.484493	0.251117	0.058348	0.007618			108.6	0.453735	0.243165	0.040259	0.001515			108.6	0.686057	0.527913	0.516221	0.324457			108.6	0.501016	0.087656	0.445257	0.025144
		108.8	0.484116	0.251309	0.058233	0.007499			108.8	0.454091	0.243288	0.04023	0.001344			108.8	0.686285	0.527878	0.515959	0.324613			108.8	0.501662	0.086976	0.446032	0.025483
		109	0.483983	0.251332	0.058375	0.00774			109	0.454136	0.243048	0.039974	0.001338			109	0.686492	0.527439	0.51635	0.324965			109	0.501302	0.087298	0.446222	0.02538
		109.2	0.483566	0.25202	0.058481	0.007977			109.2	0.454381	0.243526	0.040009	0.00137			109.2	0.686617	0.527219	0.516607	0.325578			109.2	0.501101	0.087564	0.44662	0.025771
		109.4	0.483306	0.251933	0.058735	0.008145			109.4	0.454512	0.243536	0.040215	0.001359			109.4	0.687199	0.526794	0.51623	0.325797			109.4	0.500885	0.087563	0.447101	0.026252
		109.6	0.482607	0.252327	0.059182	0.007843			109.6	0.454155	0.243453	0.039741	0.0014			109.6	0.687856	0.527181	0.516787	0.326758			109.6	0.501028	0.087798	0.44746	0.026206
		109.8	0.483224	0.25282	0.060096	0.007926			109.8	0.454131	0.243991	0.039693	0.001172			109.8	0.687927	0.527297	0.517637	0.32689			109.8	0.501672	0.087615	0.447554	0.026891
		110	0.482834	0.253998	0.059754	0.00767			110	0.454212	0.244265	0.039569	0.001121			110	0.688008	0.527984	0.518323	0.327237			110	0.502006	0.087496	0.447194	0.027016
		110.2	0.483342	0.254828	0.059215	0.007816			110.2	0.454146	0.244202	0.039521	0.001084			110.2	0.688347	0.527965	0.518608	0.328179			110.2	0.502796	0.088374	0.447741	0.02727
		110.4	0.483888	0.255217	0.059021	0.007656			110.4	0.454437	0.244713	0.03942	0.000975			110.4	0.688978	0.528676	0.518901	0.327944			110.4	0.502828	0.087761	0.448063	0.027096
		110.6	0.484388	0.255696	0.058888	0.007918			110.6	0.454576	0.2453	0.039519	0.000901			110.6	0.689808	0.528763	0.518856	0.328657			110.6	0.503136	0.087883	0.449152	0.027205
		110.8	0.48451	0.256577	0.059331	0.007691			110.8	0.454733	0.245836	0.039331	0.000891			110.8	0.690418	0.528771	0.518706	0.329171			110.8	0.503473	0.087972	0.449501	0.026492
		111	0.484383	0.257257	0.059342	0.006796			111	0.45476	0.246065	0.039227	0.00107			111	0.691155	0.528499	0.51926	0.329359			111	0.503468	0.087867	0.449554	0.025824
		111.2	0.484736	0.257426	0.059176	0.006871			111.2	0.454847	0.246379	0.039514	0.001154			111.2	0.69152	0.529001	0.519823	0.330093			111.2	0.503331	0.088353	0.449337	0.025584
		111.4	0.485024	0.257595	0.059183	0.005932			111.4	0.45523	0.246633	0.039514	0.0014			111.4	0.691924	0.52949	0.519809	0.331089			111.4	0.503555	0.088289	0.449893	0.025544
		111.6	0.485287	0.257316	0.059248	0.005705			111.6	0.455566	0.246949	0.039307	0.001194			111.6	0.691833	0.529676	0.52021	0.331695			111.6	0.50385	0.088808	0.449766	0.025378
		111.8	0.485662	0.257116	0.05921	0.00574			111.8	0.455174	0.247011	0.039247	0.001497			111.8	0.691455	0.530469	0.520085	0.331524			111.8	0.50412	0.088833	0.450243	0.025079
		112	0.486181	0.257104	0.058926	0.006006			112	0.455327	0.247162	0.039524	0.001949			112	0.691293	0.531338	0.519764	0.33201			112	0.504976	0.089667	0.450475	0.024835
		112.2	0.486287	0.256487	0.058892	0.005964			112.2	0.45592	0.247127	0.039716	0.002252			112.2	0.690896	0.531225	0.519593	0.33222			112.2	0.504748	0.090553	0.450833	0.024752
		112.4	0.486385	0.255857	0.058747	0.005943			112.4	0.456196	0.247552	0.039764	0.002342			112.4	0.69114	0.530461	0.519105	0.332525			112.4	0.504659	0.091263	0.451404	0.025021
		112.6	0.485727	0.255199	0.059314	0.00629			112.6	0.456747	0.247749	0.039822	0.002647			112.6	0.690682	0.530074	0.519289	0.332861			112.6	0.505391	0.091253	0.451796	0.024769
		112.8	0.485462	0.255703	0.059992	0.006157			112.8	0.457141	0.247617	0.039677	0.002682			112.8	0.69076	0.529973	0.518807	0.332894			112.8	0.505591	0.091331	0.452456	0.025109
		113	0.485344	0.255998	0.060595	0.00628			113	0.457408	0.247865	0.039773	0.002894			113	0.690153	0.530211	0.519006	0.33319			113	0.505315	0.092497	0.452722	0.025409
		113.2	0.485856	0.255844	0.061084	0.006908			113.2	0.457791	0.247621	0.040058	0.003174			113.2	0.689819	0.530167	0.519028	0.333006			113.2	0.505492	0.092645	0.453232	0.025701
		113.4	0.486305	0.256002	0.061265	0.007637			113.4	0.45786	0.247258	0.040416	0.002716			113.4	0.690117	0.530037	0.519041	0.333037			113.4	0.506068	0.092536	0.452967	0.02628
		113.6	0.48684	0.256034	0.061666	0.007783			113.6	0.457572	0.247575	0.04046	0.002539			113.6	0.689959	0.530058	0.519849	0.333362			113.6	0.506358	0.092303	0.453176	0.026666
		113.8	0.487259	0.256646	0.061629	0.008033			113.8	0.457865	0.247865	0.040872	0.001968			113.8	0.689762	0.53041	0.52001	0.333152			113.8	0.506801	0.092667	0.453395	0.027031
		114	0.48702	0.2569	0.061584	0.008191			114	0.457976	0.247844	0.041176	0.001959			114	0.689975	0.53057	0.520381	0.333065			114	0.507259	0.092871	0.453618	0.027235
		114.2	0.487628	0.257055	0.061453	0.008551			114.2	0.458316	0.247634	0.041475	0.001659			114.2	0.690148	0.531091	0.520495	0.33345			114.2	0.507788	0.092646	0.454688	0.026944
		114.4	0.488515	0.256993	0.061116	0.008216			114.4	0.458156	0.247815	0.04162	0.001679			114.4	0.690565	0.531475	0.521484	0.333449			114.4	0.508231	0.091662	0.455418	0.026597
		114.6	0.488769	0.257381	0.061441	0.008228			114.6	0.458252	0.247814	0.041737	0.001787			114.6	0.690724	0.531701	0.521847	0.33358			114.6	0.508551	0.091347	0.45527	0.026576
		114.8	0.488863	0.257547	0.06247	0.007686			114.8	0.458545	0.247987	0.041724	0.001871			114.8	0.690987	0.531487	0.522334	0.334017			114.8	0.508737	0.090671	0.45455	0.02614
		115	0.488918	0.257804	0.062413	0.00735			115	0.458781	0.248262	0.041916	0.001997			115	0.691164	0.531917	0.523047	0.333914			115	0.508777	0.090321	0.454986	0.02632
		115.2	0.489106	0.257699	0.062305	0.007491			115.2	0.458983	0.248844	0.042458	0.001798			115.2	0.691559	0.532501	0.523493	0.334608			115.2	0.508625	0.089841	0.455054	0.026424
		115.4	0.48901	0.258184	0.062892	0.007073			115.4	0.459621	0.24958	0.042195	0.001831			115.4	0.691801	0.532607	0.52352	0.335168			115.4	0.508873	0.090085	0.455276	0.026052
		115.6	0.489051	0.25819	0.062828	0.007106			115.6	0.459618	0.249863	0.04212	0.001487			115.6	0.6922	0.532836	0.524243	0.335372			115.6	0.509296	0.09067	0.455799	0.026053
		115.8	0.489029	0.25795	0.062267	0.007211			115.8	0.459464	0.250137	0.042008	0.001443			115.8	0.692338	0.533656	0.524397	0.335778			115.8	0.509735	0.090948	0.455811	0.026141
		116	0.488605	0.258269	0.062381	0.007235			116	0.459503	0.250665	0.042092	0.00168			116	0.692167	0.533232	0.524373	0.336542			116	0.510038	0.091824	0.4556	0.026099
		116.2	0.488478	0.258431	0.062926	0.007314			116.2	0.459825	0.251019	0.042078	0.001647			116.2	0.692318	0.532998	0.524188	0.336768			116.2	0.509974	0.092072	0.456044	0.02548
		116.4	0.48802	0.258054	0.06306	0.007336			116.4	0.460191	0.251559	0.041782	0.001685			116.4	0.692868	0.533055	0.524344	0.337322			116.4	0.510541	0.092116	0.456004	0.024758
		116.6	0.487934	0.258185	0.063385	0.007457			116.6	0.460629	0.251984	0.041728	0.001505			116.6	0.692812	0.534224	0.525148	0.337527			116.6	0.510916	0.092209	0.456537	0.024526
		116.8	0.488005	0.258593	0.063421	0.007092			116.8	0.460901	0.251778	0.041667	0.001449			116.8	0.693441	0.534937	0.524847	0.337872			116.8	0.511261	0.092912	0.457282	0.024881
		117	0.488375	0.258967	0.063254	0.007035			117	0.461099	0.251556	0.04157	0.001364			117	0.694005	0.535208	0.524907	0.338446			117	0.511394	0.093507	0.457483	0.024884
		117.2	0.488684	0.258767	0.063465	0.007305			117.2	0.461285	0.251574	0.041611	0.001187			117.2	0.694559	0.535257	0.524768	0.338543			117.2	0.511933	0.093754	0.457473	0.025173
		117.4	0.489385	0.259009	0.063549	0.007311			117.4	0.46128	0.252101	0.042025	0.000925			117.4	0.695037	0.535736	0.524343	0.339292			117.4	0.51207	0.093822	0.457095	0.025669
		117.6	0.48967	0.258905	0.063376	0.006817			117.6	0.461455	0.252284	0.041855	0.001061			117.6	0.695221	0.535803	0.524058	0.339611			117.6	0.512134	0.093374	0.457404	0.025831
		117.8	0.489744	0.25933	0.063786	0.006561			117.8	0.461676	0.252185	0.042135	0.000619			117.8	0.695877	0.536319	0.523725	0.339578			117.8	0.512081	0.093802	0.457457	0.025804
		118	0.490266	0.259447	0.064214	0.006586			118	0.461875	0.252203	0.041892	0.001075			118	0.695988	0.536147	0.523805	0.340413			118	0.512315	0.093046	0.457566	0.025764
		118.2	0.491493	0.259973	0.063842	0.00691			118.2	0.462211	0.251774	0.041858	0.001174			118.2	0.696091	0.536815	0.523585	0.341367			118.2	0.512434	0.092772	0.458432	0.025288
		118.4	0.492444	0.260076	0.063898	0.006604			118.4	0.462192	0.251944	0.041717	0.001492			118.4	0.696442	0.537094	0.524404	0.341601			118.4	0.51269	0.092487	0.45823	0.025225
		118.6	0.492711	0.260325	0.064627	0.006547			118.6	0.462942	0.251893	0.041608	0.001093			118.6	0.697276	0.537006	0.524578	0.341452			118.6	0.51267	0.092179	0.458308	0.025434
		118.8	0.493074	0.26041	0.065072	0.006801			118.8	0.463506	0.252064	0.041781	0.000966			118.8	0.697475	0.536774	0.524876	0.342004			118.8	0.512737	0.092371	0.458764	0.025022
		119	0.493194	0.260826	0.06537	0.006868			119	0.463993	0.252648	0.042327	0.000939			119	0.697441	0.536678	0.525209	0.341989			119	0.512967	0.092382	0.459652	0.025109
		119.2	0.493269	0.26084	0.065146	0.005995			119.2	0.464375	0.252739	0.04245	0.000996			119.2	0.697253	0.535942	0.525944	0.342512			119.2	0.512849	0.09247	0.460124	0.025499
		119.4	0.493347	0.261187	0.065084	0.005554			119.4	0.464783	0.253013	0.042213	0.001096			119.4	0.697127	0.535653	0.527055	0.34275			119.4	0.513775	0.093271	0.460299	0.025749
		119.6	0.493686	0.261698	0.064626	0.005544			119.6	0.465016	0.253049	0.042616	0.000947			119.6	0.696613	0.53543	0.527594	0.342811			119.6	0.513924	0.093199	0.460473	0.025752
		119.8	0.493921	0.26152	0.064291	0.005512			119.8	0.464701	0.252853	0.042912	0.000882			119.8	0.696068	0.53583	0.527595	0.343195			119.8	0.514362	0.093057	0.460205	0.025626
		120	0.493947	0.261904	0.064528	0.005637			120	0.464548	0.252925	0.043566	0.00121			120	0.695679	0.536025	0.52781	0.343317			120	0.51448	0.092768	0.460857	0.025178
		120.2	0.494012	0.261713	0.064118	0.005428			120.2	0.464885	0.253066	0.043797	0.000976			120.2	0.695882	0.5366	0.528171	0.343414			120.2	0.514656	0.092983	0.461439	0.024777
		120.4	0.493538	0.261496	0.063562	0.005276			120.4	0.46513	0.25328	0.04375	0.000861			120.4	0.695374	0.537369	0.52872	0.343815			120.4	0.514917	0.093312	0.461242	0.025105
		120.6	0.493375	0.262081	0.063393	0.005431			120.6	0.464866	0.253189	0.043663	0.000863			120.6	0.695343	0.537947	0.528717	0.343503			120.6	0.515631	0.093673	0.461851	0.025347
		120.8	0.49304	0.262393	0.063033	0.004872			120.8	0.465005	0.252916	0.043547	0.000908			120.8	0.695351	0.538689	0.528541	0.343473			120.8	0.516455	0.094054	0.462012	0.025372
		121	0.493116	0.262856	0.063133	0.004709			121	0.465107	0.252817	0.043425	0.00142			121	0.695616	0.5391	0.528459	0.343549			121	0.516804	0.094399	0.461808	0.025416
		121.2	0.49291	0.262853	0.063041	0.00452			121.2	0.465173	0.25327	0.04373	0.001946			121.2	0.695316	0.539603	0.528348	0.34382			121.2	0.517313	0.094644	0.461705	0.025521
		121.4	0.493624	0.263193	0.063374	0.004109			121.4	0.46508	0.253172	0.043468	0.002333			121.4	0.695306	0.540286	0.527472	0.343784			121.4	0.517666	0.09432	0.462191	0.025898
		121.6	0.493713	0.263373	0.063289	0.004119			121.6	0.464973	0.253281	0.042905	0.002578			121.6	0.695563	0.540165	0.527034	0.34391			121.6	0.517642	0.093881	0.46222	0.026221
		121.8	0.493355	0.264289	0.064196	0.00411			121.8	0.465115	0.253653	0.042619	0.002597			121.8	0.695527	0.540332	0.526856	0.343786			121.8	0.516934	0.094612	0.462279	0.02636
		122	0.493725	0.264762	0.064255	0.003959			122	0.465077	0.253505	0.042092	0.003128			122	0.695233	0.540337	0.526879	0.344116			122	0.517314	0.094599	0.462089	0.025956
		122.2	0.49427	0.265017	0.063699	0.003998			122.2	0.465176	0.253129	0.042028	0.002957			122.2	0.695931	0.54048	0.526737	0.343734			122.2	0.517137	0.094827	0.462634	0.02635
		122.4	0.494161	0.265396	0.06412	0.003898			122.4	0.46532	0.253381	0.041683	0.002674			122.4	0.696495	0.540367	0.527237	0.343409			122.4	0.517327	0.094866	0.46226	0.026848
		122.6	0.493868	0.265568	0.064666	0.004327			122.6	0.465439	0.253856	0.04148	0.002409			122.6	0.697416	0.540085	0.527299	0.343339			122.6	0.517478	0.094918	0.462591	0.027209
		122.8	0.493853	0.265624	0.064791	0.004372			122.8	0.465594	0.254295	0.041336	0.002074			122.8	0.69736	0.540758	0.527316	0.34384			122.8	0.517414	0.09522	0.462667	0.027313
		123	0.493592	0.265339	0.065259	0.004466			123	0.465708	0.254713	0.04144	0.002089			123	0.697305	0.54029	0.527668	0.344094			123	0.517529	0.095275	0.462961	0.028115
		123.2	0.494277	0.265698	0.065308	0.004306			123.2	0.466196	0.254918	0.041316	0.001718			123.2	0.698205	0.540243	0.527727	0.344462			123.2	0.518152	0.095279	0.463662	0.027948
		123.4	0.49491	0.265739	0.065204	0.005022			123.4	0.466627	0.255232	0.041651	0.001792			123.4	0.698954	0.54041	0.528026	0.344792			123.4	0.518536	0.094943	0.463507	0.027546
		123.6	0.495709	0.265592	0.064896	0.005403			123.6	0.46691	0.255504	0.041936	0.001433			123.6	0.69942	0.540667	0.527827	0.345729			123.6	0.517984	0.094236	0.463693	0.026939
		123.8	0.495469	0.265187	0.064516	0.005762			123.8	0.467017	0.255492	0.042377	0.000934			123.8	0.700075	0.541587	0.527835	0.346287			123.8	0.518288	0.094031	0.464414	0.026891
		124	0.495252	0.265366	0.064586	0.006549			124	0.467474	0.255861	0.042933	0.000719			124	0.700413	0.541757	0.527981	0.347012			124	0.5181	0.093989	0.465118	0.026448
		124.2	0.495187	0.265301	0.064098	0.006551			124.2	0.468206	0.256002	0.043229	0.000485			124.2	0.700706	0.541472	0.5283	0.347224			124.2	0.518055	0.094437	0.465435	0.026242
		124.4	0.495065	0.265315	0.064075	0.007302			124.4	0.468565	0.25613	0.043474	0.000462			124.4	0.700585	0.541411	0.528786	0.347682			124.4	0.518225	0.094768	0.465516	0.026089
		124.6	0.494875	0.265236	0.064334	0.007655			124.6	0.468567	0.256049	0.043917	0.000653			124.6	0.701115	0.541579	0.528924	0.34824			124.6	0.51891	0.09511	0.466295	0.025669
		124.8	0.495159	0.265111	0.064458	0.007559			124.8	0.469233	0.256137	0.044552	0.000514			124.8	0.701002	0.541996	0.529029	0.348423			124.8	0.519297	0.095592	0.466705	0.025486
		125	0.495359	0.265202	0.065274	0.007614			125	0.469921	0.256472	0.044546	0.00081			125	0.701511	0.541872	0.528747	0.34853			125	0.519313	0.095867	0.467178	0.025455
		125.2	0.49508	0.265568	0.065513	0.007431			125.2	0.470052	0.256473	0.04458	0.001235			125.2	0.701443	0.541678	0.528679	0.349064			125.2	0.519123	0.096222	0.467794	0.0253
		125.4	0.49583	0.265529	0.066218	0.007034			125.4	0.470491	0.256543	0.044269	0.001215			125.4	0.701471	0.541879	0.5284	0.348849			125.4	0.519674	0.0962	0.468232	0.02577
		125.6	0.49592	0.266128	0.065739	0.007248			125.6	0.470647	0.256711	0.044287	0.001526			125.6	0.701477	0.541826	0.52852	0.349051			125.6	0.519415	0.096602	0.46767	0.025963
		125.8	0.495476	0.267018	0.066263	0.007057			125.8	0.470747	0.256626	0.044413	0.001596			125.8	0.700764	0.542038	0.528461	0.349282			125.8	0.519179	0.097407	0.467267	0.026175
		126	0.495475	0.266725	0.066347	0.006452			126	0.470733	0.256539	0.04419	0.001487			126	0.700746	0.54233	0.528518	0.349389			126	0.519663	0.097804	0.466779	0.026205
		126.2	0.496065	0.266823	0.066213	0.006624			126.2	0.470765	0.256878	0.044113	0.00162			126.2	0.701021	0.542448	0.528545	0.349351			126.2	0.519776	0.097888	0.466891	0.026982
		126.4	0.495651	0.266827	0.066815	0.006371			126.4	0.470772	0.257525	0.043918	0.00146			126.4	0.701114	0.542858	0.528597	0.349822			126.4	0.520396	0.098655	0.46603	0.027351
		126.6	0.495462	0.266798	0.06701	0.005784			126.6	0.470719	0.258019	0.043656	0.001105			126.6	0.700763	0.543561	0.528629	0.350207			126.6	0.521127	0.098836	0.465867	0.027852
		126.8	0.495893	0.266843	0.066927	0.005442			126.8	0.470878	0.257901	0.043362	0.000707			126.8	0.700704	0.543897	0.528861	0.350843			126.8	0.52169	0.09906	0.465511	0.027666
		127	0.496189	0.267247	0.067386	0.005321			127	0.471055	0.25844	0.043082	0.001303			127	0.700933	0.543351	0.528729	0.351399			127	0.522409	0.099059	0.465714	0.02736
		127.2	0.497033	0.267332	0.067602	0.005521			127.2	0.47172	0.258351	0.042996	0.000884			127.2	0.702128	0.543913	0.528133	0.352019			127.2	0.523047	0.098168	0.466262	0.026732
		127.4	0.497131	0.266862	0.067367	0.005111			127.4	0.471795	0.258461	0.043083	0.001112			127.4	0.702628	0.543676	0.52821	0.35231			127.4	0.523185	0.097775	0.466405	0.026699
		127.6	0.497282	0.267056	0.067141	0.004947			127.6	0.472168	0.259011	0.042838	0.000741			127.6	0.702812	0.544257	0.528219	0.352908			127.6	0.523714	0.097609	0.466793	0.026763
		127.8	0.497001	0.26757	0.067302	0.005107			127.8	0.472905	0.259007	0.043063	0.000574			127.8	0.702918	0.544549	0.528781	0.352399			127.8	0.524189	0.097502	0.467496	0.026734
		128	0.497128	0.267577	0.066755	0.00542			128	0.473164	0.259154	0.043136	0.000758			128	0.703403	0.544131	0.529242	0.352267			128	0.524085	0.09739	0.468102	0.026597
		128.2	0.496884	0.267167	0.066889	0.005427			128.2	0.473451	0.259195	0.043286	0.000755			128.2	0.703573	0.543896	0.530157	0.352321			128.2	0.524526	0.09712	0.468881	0.026456
		128.4	0.496841	0.26726	0.067097	0.006013			128.4	0.473528	0.259145	0.043165	0.000285			128.4	0.704283	0.543809	0.531148	0.352491			128.4	0.524984	0.097508	0.469449	0.026526
		128.6	0.497033	0.267334	0.06772	0.006354			128.6	0.473728	0.259314	0.04339	0.000389			128.6	0.70483	0.5438	0.531665	0.352738			128.6	0.525654	0.097767	0.470351	0.02657
		128.8	0.49741	0.267095	0.067683	0.006435			128.8	0.474155	0.259558	0.043037	0.000117			128.8	0.704526	0.543956	0.531629	0.351898			128.8	0.525888	0.097496	0.470616	0.027064
		129	0.49779	0.267168	0.067773	0.006758			129	0.474506	0.259652	0.042784	9.16505e-05			129	0.704743	0.544128	0.532213	0.351779			129	0.525432	0.097544	0.471563	0.027506
		129.2	0.498068	0.267703	0.067449	0.007295			129.2	0.474566	0.259441	0.042527	0.000403			129.2	0.704563	0.544567	0.532934	0.352679			129.2	0.525527	0.097813	0.472506	0.027282
		129.4	0.498481	0.267779	0.067391	0.007344			129.4	0.47482	0.259948	0.042396	0.00023			129.4	0.704538	0.545164	0.533829	0.352655			129.4	0.52594	0.097734	0.472747	0.02719
		129.6	0.497974	0.268639	0.067472	0.007842			129.6	0.474663	0.260057	0.042333	0.000182			129.6	0.704191	0.545572	0.534275	0.353484			129.6	0.525915	0.097808	0.473009	0.027412
		129.8	0.497662	0.268597	0.068138	0.008069			129.8	0.474489	0.260468	0.042461	0.000197			129.8	0.703925	0.545963	0.534651	0.354092			129.8	0.525979	0.097848	0.472687	0.027111
		130	0.497874	0.2683	0.068397	0.007789			130	0.47462	0.260916	0.042228	0.000342			130	0.704442	0.546086	0.534722	0.354149			130	0.526321	0.098489	0.473114	0.027054
		130.2	0.498305	0.268844	0.068718	0.008129			130.2	0.474608	0.261135	0.042352	0.000337			130.2	0.70444	0.545767	0.534807	0.354179			130.2	0.526473	0.098763	0.473329	0.026839
		130.4	0.497871	0.269439	0.068699	0.007734			130.4	0.475076	0.261186	0.042282	-2.62e-05			130.4	0.704386	0.546507	0.534853	0.354503			130.4	0.527188	0.09949	0.473578	0.026848
		130.6	0.497778	0.270139	0.068392	0.007772			130.6	0.475549	0.261142	0.042196	-7.11e-05			130.6	0.703774	0.546379	0.534768	0.35503			130.6	0.527396	0.099191	0.47346	0.027289
		130.8	0.497884	0.270671	0.06831	0.007646			130.8	0.476016	0.261402	0.042246	0.000259			130.8	0.704649	0.546316	0.534642	0.355954			130.8	0.52769	0.099442	0.473698	0.02656
		131	0.497689	0.270432	0.068541	0.007162			131	0.476177	0.261735	0.042457	0.000495			131	0.705123	0.546746	0.533564	0.356816			131	0.527613	0.099396	0.47363	0.027268
		131.2	0.498068	0.270249	0.0689	0.007495			131.2	0.476711	0.261615	0.042679	9.7004e-05			131.2	0.705717	0.546889	0.533565	0.357346			131.2	0.527961	0.099361	0.473557	0.027874
		131.4	0.498257	0.270723	0.068978	0.007239			131.4	0.476863	0.261875	0.043168	0.000209			131.4	0.705845	0.546459	0.533338	0.357644			131.4	0.528175	0.100068	0.473116	0.028433
		131.6	0.498227	0.271385	0.069038	0.007169			131.6	0.477248	0.261984	0.043316	0.000331			131.6	0.705805	0.546499	0.533515	0.357989			131.6	0.528033	0.100032	0.47264	0.028428
		131.8	0.498079	0.271741	0.069352	0.006921			131.8	0.477807	0.261753	0.043606	0.000358			131.8	0.706746	0.546397	0.533709	0.358174			131.8	0.527664	0.100007	0.472707	0.028643
		132	0.497809	0.27174	0.069244	0.006962			132	0.478076	0.261521	0.043839	0.00046			132	0.706743	0.546087	0.533046	0.358089			132	0.527831	0.099963	0.472726	0.028878
		132.2	0.497687	0.272092	0.069383	0.0071			132.2	0.478236	0.261816	0.044065	0.0006			132.2	0.706778	0.545875	0.533117	0.359258			132.2	0.52804	0.100241	0.472634	0.029223
		132.4	0.497953	0.272433	0.069508	0.007818			132.4	0.478663	0.261623	0.044297	0.000927			132.4	0.707028	0.545274	0.532736	0.359458			132.4	0.528452	0.100476	0.47268	0.028978
		132.6	0.498185	0.272344	0.069377	0.007965			132.6	0.478708	0.261818	0.04452	0.001813			132.6	0.706738	0.545206	0.532216	0.359716			132.6	0.52812	0.100783	0.472884	0.029506
		132.8	0.498914	0.272513	0.069045	0.00795			132.8	0.47866	0.261852	0.044619	0.001732			132.8	0.706238	0.545237	0.531766	0.35958			132.8	0.527566	0.100969	0.473171	0.029891
		133	0.499749	0.272622	0.068632	0.00802			133	0.478654	0.261869	0.044872	0.001831			133	0.705585	0.545919	0.532042	0.360036			133	0.527142	0.101242	0.473832	0.029571
		133.2	0.499959	0.2724	0.068405	0.00799			133.2	0.478606	0.262238	0.04458	0.002018			133.2	0.705569	0.546153	0.531701	0.360182			133.2	0.527533	0.101492	0.474208	0.029059
		133.4	0.499969	0.272253	0.068534	0.007541			133.4	0.478237	0.262814	0.044841	0.00215			133.4	0.705362	0.546303	0.531489	0.35965			133.4	0.527668	0.101101	0.474824	0.028988
		133.6	0.500273	0.272295	0.068146	0.007225			133.6	0.478139	0.26316	0.045032	0.002223			133.6	0.705089	0.546383	0.530982	0.359747			133.6	0.527959	0.100779	0.474997	0.029169
		133.8	0.500389	0.271915	0.068116	0.007178			133.8	0.477892	0.263515	0.044959	0.002853			133.8	0.705433	0.5468	0.530751	0.359394			133.8	0.52831	0.100984	0.475248	0.029036
		134	0.500647	0.272163	0.068254	0.006626			134	0.477964	0.263445	0.044972	0.002603			134	0.70559	0.54692	0.530805	0.359299			134	0.528477	0.101779	0.476202	0.028666
		134.2	0.500809	0.272662	0.068066	0.006997			134.2	0.477856	0.263795	0.044993	0.002338			134.2	0.705261	0.547387	0.531082	0.359186			134.2	0.528946	0.101113	0.476493	0.028379
		134.4	0.500573	0.272931	0.067495	0.00699			134.4	0.477771	0.264282	0.045031	0.002283			134.4	0.705063	0.547842	0.531848	0.359271			134.4	0.529217	0.100975	0.476738	0.02844
		134.6	0.500402	0.272601	0.067393	0.00669			134.6	0.47765	0.264753	0.045227	0.001997			134.6	0.705255	0.547548	0.53252	0.359905			134.6	0.529584	0.100744	0.476694	0.028744
		134.8	0.500687	0.272545	0.067652	0.006291			134.8	0.477579	0.265388	0.04529	0.001956			134.8	0.705786	0.548217	0.533328	0.360272			134.8	0.530551	0.100644	0.476864	0.028894
		135	0.50103	0.272197	0.067742	0.006118			135	0.477454	0.265805	0.04486	0.001449			135	0.705568	0.548676	0.534008	0.360485			135	0.530707	0.100926	0.476155	0.029909
		135.2	0.501455	0.272874	0.067548	0.006201			135.2	0.477946	0.265711	0.044754	0.000978			135.2	0.705675	0.547966	0.535169	0.360891			135.2	0.531391	0.101227	0.476453	0.02994
		135.4	0.501544	0.273093	0.067342	0.0066			135.4	0.47816	0.266076	0.044985	0.000711			135.4	0.706241	0.548009	0.535958	0.36126			135.4	0.531946	0.100772	0.476068	0.029535
		135.6	0.500921	0.273272	0.067414	0.006416			135.6	0.478444	0.266218	0.044802	0.000559			135.6	0.706902	0.54795	0.536565	0.361924			135.6	0.532354	0.099797	0.476293	0.029213
		135.8	0.500717	0.27379	0.067662	0.006478			135.8	0.47875	0.266095	0.044507	0.00038			135.8	0.707311	0.547994	0.536843	0.362774			135.8	0.532869	0.09957	0.476651	0.029216
		136	0.500532	0.27368	0.067832	0.006797			136	0.478979	0.26606	0.044244	0.000259			136	0.707235	0.547913	0.537619	0.362594			136	0.533181	0.099248	0.476726	0.029108
		136.2	0.500737	0.273942	0.067922	0.007232			136.2	0.479441	0.266533	0.044448	0.000492			136.2	0.707607	0.547606	0.538638	0.363703			136.2	0.533148	0.099199	0.476781	0.028809
		136.4	0.500423	0.274141	0.068436	0.007351			136.4	0.479927	0.266366	0.044585	0.000568			136.4	0.708437	0.547376	0.538476	0.363852			136.4	0.533649	0.099077	0.476814	0.028467
		136.6	0.500536	0.274381	0.068417	0.007709			136.6	0.480102	0.266376	0.044806	0.000608			136.6	0.708941	0.547379	0.53885	0.363679			136.6	0.533098	0.099691	0.477188	0.028801
		136.8	0.5014	0.274661	0.068772	0.007933			136.8	0.480277	0.266233	0.045167	0.000338			136.8	0.708624	0.547334	0.53857	0.363954			136.8	0.532873	0.100214	0.477493	0.029032
		137	0.501667	0.273963	0.068581	0.007547			137	0.480243	0.266643	0.045519	0.000435			137	0.708437	0.547875	0.538189	0.364156			137	0.533081	0.100345	0.477412	0.028866
		137.2	0.501976	0.273425	0.068455	0.007344			137.2	0.480291	0.266865	0.045315	0.000703			137.2	0.708917	0.547449	0.537215	0.364226			137.2	0.533119	0.100696	0.477907	0.0292
		137.4	0.502406	0.273923	0.0682	0.006443			137.4	0.480221	0.266739	0.045749	0.000831			137.4	0.708829	0.547703	0.536909	0.364043			137.4	0.533414	0.100864	0.478955	0.029448
		137.6	0.503005	0.274117	0.068321	0.006007			137.6	0.480649	0.266535	0.046129	0.000827			137.6	0.70846	0.548021	0.536796	0.364507			137.6	0.533312	0.101489	0.478785	0.029635
		137.8	0.503358	0.274086	0.068907	0.005694			137.8	0.480558	0.266407	0.046505	0.001097			137.8	0.708585	0.548542	0.536601	0.364923			137.8	0.533455	0.102033	0.479489	0.029343
		138	0.50379	0.274403	0.069333	0.005304			138	0.48057	0.266143	0.047121	0.000742			138	0.708393	0.548569	0.536877	0.365278			138	0.533495	0.102826	0.479794	0.029162
		138.2	0.504134	0.27482	0.069377	0.005762			138.2	0.480227	0.266608	0.047518	0.000634			138.2	0.708027	0.549052	0.536693	0.365304			138.2	0.533803	0.102736	0.479757	0.029284
		138.4	0.504828	0.27519	0.070093	0.005723			138.4	0.480143	0.266881	0.047595	0.000665			138.4	0.708025	0.549121	0.537025	0.365438			138.4	0.53351	0.103567	0.479683	0.029182
		138.6	0.505295	0.27529	0.070212	0.005653			138.6	0.480473	0.267014	0.047315	0.000644			138.6	0.708226	0.549449	0.537205	0.365672			138.6	0.53427	0.103803	0.480152	0.029479
		138.8	0.505421	0.276079	0.070665	0.005937			138.8	0.48101	0.267247	0.047049	0.000735			138.8	0.70789	0.55034	0.53715	0.365479			138.8	0.534446	0.104272	0.479979	0.029421
		139	0.505745	0.276218	0.070627	0.005837			139	0.481324	0.267763	0.046471	0.000532			139	0.707386	0.550667	0.536732	0.365747			139	0.534531	0.104912	0.480508	0.029446
		139.2	0.5058	0.276053	0.070577	0.006592			139.2	0.481554	0.267563	0.046486	0.000484			139.2	0.707392	0.550736	0.536795	0.366256			139.2	0.534806	0.104652	0.480943	0.028814
		139.4	0.505294	0.275917	0.071129	0.007174			139.4	0.481671	0.268212	0.046461	0.000396			139.4	0.707358	0.551264	0.53708	0.366341			139.4	0.534969	0.104218	0.480725	0.028021
		139.6	0.504982	0.275767	0.07107	0.006719			139.6	0.4819	0.268022	0.04601	0.000662			139.6	0.707564	0.551233	0.537111	0.366853			139.6	0.535172	0.104293	0.480843	0.027563
		139.8	0.504894	0.275871	0.071421	0.007071			139.8	0.481752	0.26802	0.045663	0.000979			139.8	0.707654	0.551631	0.537422	0.366607			139.8	0.5354	0.104618	0.481147	0.026865
		140	0.504519	0.275924	0.071738	0.00798			140	0.482316	0.268285	0.045491	0.001096			140	0.708121	0.551844	0.537956	0.36597			140	0.535595	0.104561	0.480979	0.026432
		140.2	0.504508	0.276303	0.071832	0.008655			140.2	0.4829	0.268434	0.045617	0.001331			140.2	0.708421	0.552156	0.537671	0.366652			140.2	0.535766	0.104455	0.481306	0.026251
		140.4	0.503943	0.276261	0.071812	0.009126			140.4	0.483278	0.268588	0.045623	0.001396			140.4	0.708982	0.552027	0.537589	0.36697			140.4	0.536425	0.104702	0.480719	0.026255
		140.6	0.504005	0.276297	0.071528	0.009726			140.6	0.48342	0.268829	0.045817	0.001676			140.6	0.708713	0.551831	0.537908	0.366883			140.6	0.53614	0.104823	0.480807	0.026274
		140.8	0.50407	0.276372	0.071956	0.009281			140.8	0.483708	0.268942	0.045642	0.001759			140.8	0.708397	0.552231	0.537501	0.36783			140.8	0.536619	0.10474	0.480366	0.026714
		141	0.503817	0.276195	0.071792	0.008898			141	0.483852	0.269306	0.045662	0.00179			141	0.708986	0.552595	0.53749	0.368009			141	0.537045	0.104928	0.480366	0.026558
		141.2	0.504168	0.276083	0.071769	0.008945			141.2	0.484161	0.26891	0.045596	0.001854			141.2	0.70928	0.552687	0.537342	0.367984			141.2	0.537634	0.105028	0.481362	0.026865
		141.4	0.504405	0.276488	0.072192	0.008828			141.4	0.484447	0.268825	0.046184	0.001796			141.4	0.709798	0.553205	0.53775	0.367933			141.4	0.537975	0.105136	0.481935	0.027001
		141.6	0.505052	0.276121	0.072416	0.008734			141.6	0.4847	0.26865	0.046453	0.001687			141.6	0.710148	0.554002	0.538401	0.368805			141.6	0.537979	0.105329	0.481774	0.0272
		141.8	0.505288	0.276107	0.071826	0.008019			141.8	0.484551	0.268749	0.047027	0.001939			141.8	0.711084	0.554239	0.538324	0.369174			141.8	0.538304	0.105188	0.48218	0.02735
		142	0.505073	0.27614	0.072395	0.007843			142	0.484576	0.269018	0.047465	0.001705			142	0.711573	0.554402	0.538898	0.369427			142	0.538547	0.105089	0.481851	0.027771
		142.2	0.505401	0.276443	0.072294	0.007766			142.2	0.484649	0.26931	0.047945	0.001159			142.2	0.711879	0.555098	0.538708	0.369685			142.2	0.538165	0.104566	0.482025	0.027946
		142.4	0.50579	0.276823	0.072183	0.007524			142.4	0.484969	0.269585	0.048068	0.001327			142.4	0.712363	0.555347	0.538746	0.370123			142.4	0.537603	0.104258	0.482349	0.028028
		142.6	0.505403	0.277012	0.071504	0.007258			142.6	0.485243	0.269693	0.048227	0.000874			142.6	0.712699	0.555454	0.53918	0.370915			142.6	0.537938	0.104004	0.483117	0.028308
		142.8	0.505178	0.277186	0.071936	0.007378			142.8	0.485589	0.270101	0.048611	0.000482			142.8	0.712425	0.555866	0.539162	0.371525			142.8	0.537582	0.103796	0.483038	0.028653
		143	0.505292	0.276871	0.071934	0.007127			143	0.485102	0.270759	0.048814	0.000526			143	0.712208	0.555536	0.539179	0.372004			143	0.537627	0.103131	0.483334	0.02891
		143.2	0.505319	0.276589	0.071963	0.00758			143.2	0.48489	0.270736	0.048977	0.000478			143.2	0.712324	0.555041	0.53916	0.372352			143.2	0.537542	0.102744	0.483761	0.028907
		143.4	0.505268	0.276609	0.072041	0.006976			143.4	0.484939	0.27102	0.049228	0.000698			143.4	0.711824	0.554465	0.538703	0.372502			143.4	0.537506	0.102951	0.483828	0.028913
		143.6	0.505229	0.276782	0.071619	0.00674			143.6	0.485191	0.271033	0.0489	0.001007			143.6	0.712133	0.554123	0.538763	0.372609			143.6	0.538104	0.103175	0.484307	0.02922
		143.8	0.504703	0.277177	0.07172	0.007496			143.8	0.485301	0.271355	0.048988	0.001069			143.8	0.712162	0.554029	0.538535	0.372654			143.8	0.538547	0.103326	0.484498	0.029436
		144	0.504333	0.277705	0.071768	0.008087			144	0.485406	0.271481	0.048716	0.000982			144	0.712159	0.553722	0.538335	0.372964			144	0.538846	0.103743	0.48429	0.029796
		144.2	0.504595	0.277479	0.071872	0.008343			144.2	0.485312	0.271867	0.048508	0.000787			144.2	0.712049	0.553647	0.538254	0.373312			144.2	0.538965	0.104132	0.485036	0.030129
		144.4	0.504778	0.277536	0.071747	0.008333			144.4	0.485452	0.271927	0.048329	0.000794			144.4	0.711877	0.553595	0.538981	0.373313			144.4	0.539428	0.104926	0.484044	0.030341
		144.6	0.505028	0.277721	0.071301	0.007946			144.6	0.485665	0.272112	0.04777	0.000748			144.6	0.711654	0.553373	0.538985	0.373367			144.6	0.539657	0.105126	0.48408	0.030563
		144.8	0.505138	0.278103	0.072067	0.008389			144.8	0.485925	0.272057	0.047593	0.000697			144.8	0.71164	0.553153	0.538968	0.373566			144.8	0.540389	0.105542	0.484195	0.030285
		145	0.505318	0.277985	0.071609	0.009474			145	0.485806	0.272179	0.047537	0.000281			145	0.712154	0.553369	0.539237	0.373206			145	0.540764	0.106849	0.484714	0.03031
		145.2	0.505769	0.277968	0.071368	0.009777			145.2	0.486009	0.272215	0.047536	0.000308			145.2	0.712437	0.553579	0.539768	0.373121			145.2	0.541146	0.107118	0.485561	0.030008
		145.4	0.506359	0.278327	0.071619	0.009662			145.4	0.486081	0.272419	0.047602	0.000618			145.4	0.712595	0.553906	0.540057	0.3735			145.4	0.541156	0.107415	0.485458	0.029782
		145.6	0.506438	0.278217	0.070639	0.008835			145.6	0.486121	0.272478	0.047446	0.000776			145.6	0.71289	0.554377	0.540326	0.373897			145.6	0.541387	0.108116	0.48562	0.030172
		145.8	0.506126	0.278039	0.070209	0.008593			145.8	0.486472	0.272878	0.047773	0.000792			145.8	0.713241	0.554339	0.540184	0.373734			145.8	0.541412	0.107998	0.485502	0.029963
		146	0.50621	0.277896	0.070396	0.008376			146	0.486452	0.273142	0.047711	0.0007			146	0.713396	0.554894	0.54061	0.373556			146	0.541103	0.107573	0.485388	0.029731
		146.2	0.506709	0.278211	0.06975	0.008275			146.2	0.486545	0.272907	0.047889	0.000503			146.2	0.713925	0.555501	0.540569	0.373293			146.2	0.540941	0.107553	0.486073	0.030033
		146.4	0.506574	0.278663	0.069191	0.007847			146.4	0.486739	0.273	0.047955	0.000806			146.4	0.713916	0.555512	0.541314	0.373399			146.4	0.540777	0.107576	0.486056	0.029706
		146.6	0.506335	0.278234	0.069167	0.007606			146.6	0.486578	0.272781	0.04794	0.000823			146.6	0.713946	0.555764	0.542193	0.373216			146.6	0.541719	0.107399	0.486495	0.029896
		146.8	0.505622	0.278195	0.069741	0.007065			146.8	0.486852	0.27283	0.047746	0.001176			146.8	0.713966	0.556175	0.542278	0.37313			146.8	0.541769	0.106659	0.487059	0.03034
		147	0.505381	0.27866	0.069772	0.006912			147	0.48696	0.272606	0.048116	0.001523			147	0.714034	0.556001	0.542759	0.372874			147	0.542318	0.106708	0.487687	0.030349
		147.2	0.505376	0.2789	0.069704	0.006824			147.2	0.487376	0.27229	0.048059	0.001456			147.2	0.71384	0.555969	0.542462	0.373086			147.2	0.542385	0.106912	0.487587	0.030352
		147.4	0.504978	0.279169	0.069925	0.006693			147.4	0.487717	0.272504	0.048312	0.001755			147.4	0.713651	0.555992	0.542787	0.373067			147.4	0.542078	0.106881	0.487555	0.030433
		147.6	0.504871	0.279808	0.070273	0.006878			147.6	0.488196	0.272708	0.04808	0.002044			147.6	0.713971	0.556048	0.543083	0.373103			147.6	0.54199	0.106931	0.487571	0.030813
		147.8	0.504413	0.280018	0.070913	0.007016			147.8	0.488321	0.272805	0.048232	0.001862			147.8	0.714331	0.55581	0.542798	0.373603			147.8	0.542186	0.107126	0.48738	0.030527
		148	0.504255	0.28027	0.071775	0.007494			148	0.488182	0.272841	0.048057	0.001739			148	0.71445	0.555822	0.543035	0.373875			148	0.542359	0.107873	0.487783	0.030401
		148.2	0.505092	0.280371	0.072294	0.007684			148.2	0.488588	0.27312	0.048057	0.00192			148.2	0.714573	0.556039	0.543233	0.374129			148.2	0.542545	0.108037	0.48781	0.030424
		148.4	0.505546	0.280598	0.07282	0.007606			148.4	0.488914	0.272794	0.048037	0.001729			148.4	0.714857	0.555993	0.543683	0.374791			148.4	0.543303	0.108138	0.487373	0.030212
		148.6	0.505753	0.281109	0.073518	0.0078			148.6	0.489341	0.273103	0.047695	0.001589			148.6	0.715028	0.554926	0.543921	0.375725			148.6	0.543787	0.107927	0.488019	0.02946
		148.8	0.505858	0.281182	0.073621	0.008204			148.8	0.489428	0.273315	0.04835	0.001559			148.8	0.715306	0.554855	0.54441	0.375741			148.8	0.54413	0.108314	0.488425	0.028954
		149	0.506017	0.281336	0.073647	0.008118			149	0.489497	0.273676	0.048117	0.001292			149	0.715302	0.555368	0.54517	0.376024			149	0.544506	0.108247	0.488814	0.029428
		149.2	0.506238	0.281806	0.073531	0.006595			149.2	0.489773	0.27365	0.048142	0.001401			149.2	0.714784	0.555169	0.544908	0.376738			149.2	0.544308	0.108079	0.489138	0.029173
		149.4	0.506416	0.28213	0.073854	0.006102			149.4	0.4899	0.273778	0.048275	0.001301			149.4	0.714488	0.555374	0.544585	0.377442			149.4	0.544357	0.10832	0.488686	0.029177
		149.6	0.506518	0.282202	0.073825	0.005622			149.6	0.489896	0.274094	0.047891	0.001051			149.6	0.715266	0.555578	0.544264	0.378112			149.6	0.544294	0.108623	0.48832	0.029625
		149.8	0.506859	0.281663	0.074294	0.005064			149.8	0.489977	0.274333	0.048244	0.000962			149.8	0.715433	0.555546	0.544125	0.37866			149.8	0.544236	0.108356	0.488067	0.029184
		150	0.507141	0.282323	0.074093	0.004616			150	0.489743	0.274679	0.048395	0.001388			150	0.715412	0.555983	0.543701	0.378601			150	0.544159	0.108361	0.488606	0.029582
		150.2	0.507192	0.282786	0.074123	0.004737			150.2	0.48968	0.274695	0.048295	0.001241			150.2	0.715363	0.55624	0.543765	0.379162			150.2	0.544608	0.108623	0.489014	0.030044
		150.4	0.506861	0.282772	0.074018	0.004481			150.4	0.489686	0.274716	0.048348	0.001358			150.4	0.715566	0.556696	0.543763	0.379539			150.4	0.544283	0.108644	0.489183	0.029942
		150.6	0.506908	0.282229	0.073862	0.005181			150.6	0.489857	0.274648	0.048413	0.001484			150.6	0.716089	0.557259	0.54374	0.379092			150.6	0.544942	0.108491	0.489409	0.03014
		150.8	0.506527	0.282273	0.07343	0.005155			150.8	0.490241	0.274672	0.048486	0.001699			150.8	0.716368	0.558076	0.543709	0.37983			150.8	0.544472	0.108673	0.489653	0.030679
		151	0.507087	0.282283	0.073164	0.005683			151	0.490262	0.274679	0.048987	0.001379			151	0.715981	0.558068	0.544527	0.379464			151	0.544042	0.109136	0.489129	0.0304
		151.2	0.507149	0.282743	0.073107	0.005847			151.2	0.490226	0.275059	0.048997	0.001473			151.2	0.716048	0.557848	0.543737	0.379355			151.2	0.543579	0.108826	0.488588	0.030204
		151.4	0.50726	0.282379	0.073081	0.006397			151.4	0.490146	0.275614	0.049372	0.001551			151.4	0.716132	0.557867	0.543621	0.378903			151.4	0.543268	0.108975	0.488943	0.03017
		151.6	0.50754	0.282625	0.07326	0.006772			151.6	0.490245	0.275507	0.049367	0.00184			151.6	0.716397	0.557873	0.543558	0.378957			151.6	0.543195	0.109483	0.488577	0.029999
		151.8	0.507629	0.282461	0.073449	0.007114			151.8	0.490087	0.274924	0.049224	0.001615			151.8	0.716811	0.558065	0.543531	0.378908			151.8	0.543809	0.109996	0.488965	0.029036
		152	0.508226	0.282208	0.073566	0.008025			152	0.490053	0.275158	0.048936	0.001561			152	0.717194	0.558343	0.54394	0.378497			152	0.544203	0.11047	0.488891	0.028914
		152.2	0.508563	0.282478	0.073647	0.008099			152.2	0.490291	0.275387	0.048827	0.001755			152.2	0.717528	0.558292	0.543964	0.378534			152.2	0.544516	0.110504	0.489205	0.029067
		152.4	0.508512	0.282777	0.074052	0.008443			152.4	0.490179	0.275521	0.04858	0.001303			152.4	0.718097	0.558088	0.544414	0.37884			152.4	0.545142	0.110542	0.489821	0.028893
		152.6	0.508457	0.282871	0.073699	0.008974			152.6	0.490639	0.275631	0.048462	0.001558			152.6	0.718306	0.557906	0.544682	0.378761			152.6	0.545763	0.110748	0.490457	0.028427
		152.8	0.50866	0.282813	0.073476	0.008758			152.8	0.490877	0.276032	0.048969	0.002041			152.8	0.718382	0.558222	0.544875	0.37868			152.8	0.546347	0.110543	0.490811	0.028323
		153	0.508586	0.283709	0.073665	0.007745			153	0.491212	0.275902	0.048545	0.001669			153	0.718174	0.558304	0.545163	0.378929			153	0.546741	0.110299	0.490906	0.028957
		153.2	0.5088	0.283539	0.07389	0.006888			153.2	0.491584	0.27578	0.048517	0.001441			153.2	0.718629	0.558356	0.544722	0.379665			153.2	0.546452	0.110843	0.490665	0.028613
		153.4	0.508814	0.283972	0.074141	0.007095			153.4	0.491947	0.27624	0.048938	0.001128			153.4	0.719125	0.558407	0.544556	0.380003			153.4	0.547074	0.110875	0.490567	0.02846
		153.6	0.509319	0.284119	0.074863	0.006748			153.6	0.492061	0.276613	0.048821	0.001211			153.6	0.719519	0.558608	0.544246	0.380527			153.6	0.547441	0.111073	0.490718	0.028974
		153.8	0.508855	0.284136	0.075035	0.006314			153.8	0.492413	0.276968	0.049042	0.001377			153.8	0.719991	0.558349	0.544403	0.381399			153.8	0.547695	0.110952	0.491009	0.029178
		154	0.50879	0.284718	0.075267	0.00713			154	0.492576	0.277268	0.048942	0.001201			154	0.720008	0.55853	0.544865	0.38172			154	0.548191	0.111321	0.491524	0.029591
		154.2	0.508833	0.284494	0.075881	0.007529			154.2	0.492927	0.277634	0.048586	0.00081			154.2	0.720571	0.559048	0.545367	0.38311			154.2	0.548696	0.111212	0.491203	0.029938
		154.4	0.509023	0.283896	0.075771	0.007838			154.4	0.493277	0.278119	0.048926	0.000708			154.4	0.72096	0.559323	0.545463	0.383615			154.4	0.548606	0.110976	0.491518	0.029931
		154.6	0.509182	0.28378	0.075032	0.008227			154.6	0.493821	0.278431	0.049097	0.000743			154.6	0.721279	0.559214	0.546057	0.3839			154.6	0.548889	0.111317	0.491567	0.029975
		154.8	0.509298	0.28395	0.075223	0.007379			154.8	0.493623	0.278521	0.049102	0.001001			154.8	0.721003	0.559411	0.545969	0.384596			154.8	0.54864	0.111622	0.491924	0.030218
		155	0.509588	0.284112	0.074913	0.00693			155	0.493953	0.278685	0.049325	0.000948			155	0.721089	0.558918	0.545972	0.384242			155	0.548419	0.111574	0.492403	0.029918
		155.2	0.509712	0.28476	0.074741	0.006951			155.2	0.4943	0.279097	0.04952	0.001453			155.2	0.721619	0.559075	0.545465	0.384339			155.2	0.548819	0.11187	0.492838	0.030096
		155.4	0.509889	0.284285	0.074127	0.007163			155.4	0.494225	0.279601	0.049722	0.001425			155.4	0.721851	0.559492	0.545848	0.384366			155.4	0.549021	0.112672	0.49296	0.029511
		155.6	0.510067	0.284822	0.074125	0.007403			155.6	0.494161	0.279881	0.049511	0.001815			155.6	0.721745	0.559924	0.546201	0.384212			155.6	0.54883	0.113061	0.493529	0.029399
		155.8	0.510366	0.284251	0.073945	0.007625			155.8	0.493857	0.280041	0.049284	0.001814			155.8	0.721478	0.560288	0.545883	0.384335			155.8	0.548949	0.112992	0.494111	0.029635
		156	0.510292	0.283851	0.074124	0.00767			156	0.493744	0.280459	0.049254	0.001749			156	0.721705	0.5602	0.546039	0.384503			156	0.549141	0.113122	0.494596	0.030029
		156.2	0.509799	0.284129	0.074182	0.007853			156.2	0.493584	0.280181	0.049034	0.00224			156.2	0.721264	0.560392	0.545974	0.384675			156.2	0.548774	0.113532	0.495187	0.029945
		156.4	0.510334	0.284366	0.07439	0.008369			156.4	0.493641	0.280284	0.048722	0.002273			156.4	0.720937	0.561158	0.546482	0.38476			156.4	0.549038	0.113707	0.495802	0.029574
		156.6	0.51069	0.284407	0.074146	0.008494			156.6	0.49388	0.280057	0.048735	0.00251			156.6	0.720224	0.561508	0.545931	0.384454			156.6	0.549011	0.113612	0.49623	0.02962
		156.8	0.510758	0.285181	0.074711	0.00826			156.8	0.493994	0.280199	0.048802	0.002531			156.8	0.720352	0.562037	0.545914	0.384086			156.8	0.549013	0.113491	0.496423	0.029531
		157	0.510794	0.285434	0.074774	0.008002			157	0.494066	0.279911	0.048257	0.001825			157	0.719691	0.562544	0.545912	0.383348			157	0.548325	0.113162	0.496538	0.029882
		157.2	0.510847	0.284968	0.07568	0.00832			157.2	0.494296	0.280002	0.048168	0.001595			157.2	0.719753	0.562829	0.546111	0.383174			157.2	0.547739	0.113434	0.495832	0.029337
		157.4	0.510902	0.28545	0.07594	0.008776			157.4	0.494422	0.280096	0.048289	0.001233			157.4	0.719045	0.562942	0.546131	0.382831			157.4	0.548213	0.113482	0.496055	0.029729
		157.6	0.511215	0.285582	0.076147	0.008605			157.6	0.494685	0.280152	0.04806	0.001099			157.6	0.719031	0.563369	0.546509	0.383094			157.6	0.548337	0.11381	0.49598	0.03022
		157.8	0.510671	0.285474	0.076315	0.008435			157.8	0.49494	0.280283	0.048314	0.001031			157.8	0.719225	0.563211	0.546926	0.382993			157.8	0.54833	0.11388	0.495446	0.030168
		158	0.510836	0.285264	0.076515	0.008416			158	0.495194	0.280645	0.048395	0.000863			158	0.719195	0.563498	0.547362	0.382994			158	0.548706	0.114355	0.494924	0.030336
		158.2	0.510547	0.285547	0.07653	0.008168			158.2	0.495706	0.280995	0.048523	0.000418			158.2	0.719696	0.563987	0.548083	0.383498			158.2	0.548664	0.113774	0.49489	0.030346
		158.4	0.511016	0.285926	0.075962	0.007872			158.4	0.496182	0.280625	0.048972	7.30957e-05			158.4	0.719527	0.563903	0.54838	0.383944			158.4	0.54859	0.113614	0.494708	0.029996
		158.6	0.511011	0.286179	0.07598	0.007736			158.6	0.496467	0.280615	0.049276	-0.0001			158.6	0.720591	0.564199	0.548489	0.384065			158.6	0.548483	0.114076	0.494708	0.029886
		158.8	0.511155	0.286455	0.076449	0.007173			158.8	0.496579	0.280614	0.049391	0.000216			158.8	0.721115	0.56435	0.548069	0.384575			158.8	0.548642	0.114331	0.495146	0.02984
		159	0.511343	0.286605	0.075599	0.006985			159	0.497359	0.280638	0.049767	0.000285			159	0.721754	0.564469	0.548025	0.384844			159	0.548818	0.114633	0.49544	0.029462
		159.2	0.512105	0.286726	0.07556	0.007069			159.2	0.497523	0.280961	0.050202	0.000467			159.2	0.722561	0.5646	0.547826	0.385686			159.2	0.549438	0.114764	0.495875	0.029031
		159.4	0.512054	0.2865	0.075655	0.006647			159.4	0.497355	0.281256	0.050918	0.000189			159.4	0.722598	0.564238	0.547552	0.386851			159.4	0.549694	0.114927	0.495914	0.02882
		159.6	0.512283	0.286367	0.076187	0.007032			159.6	0.49704	0.28164	0.051248	0.00063			159.6	0.722626	0.564382	0.54759	0.387247			159.6	0.549402	0.114762	0.496438	0.028627
		159.8	0.512328	0.285646	0.076232	0.007161			159.8	0.497049	0.281347	0.051669	0.000758			159.8	0.722767	0.564405	0.547655	0.388241			159.8	0.549724	0.11463	0.496302	0.028857
		160	0.512392	0.285383	0.076075	0.007011			160	0.496692	0.281244	0.05149	0.001118			160	0.723089	0.564291	0.548202	0.388783			160	0.550162	0.115183	0.496786	0.028159
		160.2	0.512637	0.285615	0.076293	0.007658			160.2	0.496486	0.28144	0.051296	0.001438			160.2	0.7228	0.563947	0.548221	0.389176			160.2	0.550313	0.115484	0.497346	0.028254
		160.4	0.513383	0.285845	0.076812	0.00805			160.4	0.496649	0.281426	0.051273	0.001057			160.4	0.722747	0.564334	0.548592	0.38948			160.4	0.550523	0.115279	0.497831	0.027964
		160.6	0.513576	0.286048	0.077008	0.008149			160.6	0.496576	0.281632	0.051521	0.001174			160.6	0.722438	0.564536	0.547905	0.38952			160.6	0.550988	0.115293	0.497538	0.028068
		160.8	0.513578	0.286395	0.077699	0.008542			160.8	0.496559	0.281687	0.051464	0.001172			160.8	0.722358	0.564525	0.548138	0.389304			160.8	0.55147	0.115539	0.497862	0.027733
		161	0.513895	0.28624	0.077964	0.008658			161	0.496901	0.281769	0.051289	0.001121			161	0.72178	0.564596	0.548326	0.38912			161	0.550866	0.11525	0.497713	0.027938
		161.2	0.513977	0.286169	0.078514	0.008419			161.2	0.497307	0.281385	0.05139	0.001062			161.2	0.721839	0.564213	0.548891	0.388972			161.2	0.551029	0.115776	0.497833	0.028268
		161.4	0.514248	0.28631	0.078771	0.008602			161.4	0.497711	0.281333	0.051227	0.001156			161.4	0.721459	0.563931	0.548407	0.388579			161.4	0.551802	0.115781	0.498432	0.028939
		161.6	0.514276	0.2863	0.078658	0.008226			161.6	0.497846	0.281605	0.051376	0.001041			161.6	0.721869	0.563564	0.548683	0.388668			161.6	0.551938	0.115569	0.498512	0.029243
		161.8	0.51367	0.286585	0.079405	0.008265			161.8	0.497844	0.28156	0.051108	0.001532			161.8	0.722198	0.563465	0.54879	0.388141			161.8	0.552063	0.115489	0.498272	0.02985
		162	0.51332	0.286926	0.079681	0.008061			162	0.498091	0.281681	0.050618	0.001298			162	0.722883	0.5631	0.548761	0.388455			162	0.552142	0.114994	0.497921	0.030427
		162.2	0.512997	0.287872	0.079977	0.00798			162.2	0.498194	0.281263	0.050709	0.000702			162.2	0.723221	0.563178	0.548826	0.388514			162.2	0.55213	0.114449	0.497788	0.030742
		162.4	0.512483	0.288241	0.079835	0.007803			162.4	0.498232	0.280678	0.050557	0.0005			162.4	0.723403	0.563216	0.548144	0.388931			162.4	0.552613	0.114476	0.498079	0.030905
		162.6	0.512104	0.288503	0.079936	0.007614			162.6	0.498009	0.280846	0.050491	0.000453			162.6	0.724281	0.56355	0.547848	0.389087			162.6	0.552931	0.114963	0.498721	0.031405
		162.8	0.512287	0.289015	0.079686	0.007528			162.8	0.498282	0.280693	0.050443	0.000826			162.8	0.724285	0.563578	0.547419	0.389242			162.8	0.552954	0.11557	0.499283	0.031618
		163	0.512737	0.28932	0.079226	0.007257			163	0.498497	0.280478	0.050386	0.000666			163	0.724133	0.563066	0.547093	0.389414			163	0.55259	0.1159	0.499763	0.031536
		163.2	0.512699	0.289287	0.079237	0.006891			163.2	0.498328	0.280592	0.05044	0.000253			163.2	0.724667	0.562772	0.546884	0.390001			163.2	0.552792	0.115469	0.499649	0.031595
		163.4	0.512393	0.29003	0.079399	0.007281			163.4	0.498163	0.281087	0.050785	5.76257e-05			163.4	0.724624	0.563298	0.546857	0.390458			163.4	0.552712	0.11601	0.499262	0.031562
		163.6	0.512426	0.290248	0.078792	0.00787			163.6	0.4978	0.281821	0.050509	0.000292			163.6	0.72491	0.563655	0.547082	0.390755			163.6	0.552397	0.115767	0.499264	0.030741
		163.8	0.512523	0.289785	0.07813	0.007466			163.8	0.498042	0.282381	0.050481	2.95275e-05			163.8	0.725061	0.564175	0.547172	0.391182			163.8	0.55228	0.115906	0.498925	0.031171
		164	0.512594	0.289302	0.077776	0.007416			164	0.498069	0.282938	0.050288	0.000117			164	0.725134	0.56468	0.548159	0.391216			164	0.552614	0.116268	0.499148	0.030919
		164.2	0.512695	0.288907	0.078139	0.007773			164.2	0.498519	0.283498	0.050723	-0.00021			164.2	0.725381	0.56489	0.54819	0.391477			164.2	0.553079	0.116342	0.499242	0.031258
		164.4	0.512988	0.289036	0.077607	0.00786			164.4	0.498595	0.283922	0.051061	-0.00045			164.4	0.72558	0.565736	0.548175	0.39173			164.4	0.553166	0.116863	0.498606	0.03059
		164.6	0.512663	0.288851	0.077635	0.007438			164.6	0.498801	0.284642	0.051551	-0.00052			164.6	0.725411	0.566028	0.548255	0.392055			164.6	0.553586	0.11697	0.498494	0.030589
		164.8	0.512481	0.28837	0.077659	0.007426			164.8	0.49919	0.284329	0.051484	-0.00047			164.8	0.725716	0.566228	0.548849	0.391974			164.8	0.553275	0.116799	0.498531	0.030418
		165	0.512807	0.288315	0.077629	0.006926			165	0.499731	0.28421	0.051664	-0.00021			165	0.726121	0.566017	0.549772	0.391941			165	0.552936	0.116492	0.498454	0.030302
		165.2	0.513108	0.288064	0.078041	0.007096			165.2	0.49995	0.28363	0.051596	-0.00013			165.2	0.726033	0.565909	0.550479	0.392531			165.2	0.552933	0.116726	0.498725	0.030039
		165.4	0.513113	0.288138	0.078385	0.007257			165.4	0.500374	0.283954	0.051556	-7.64e-06			165.4	0.725851	0.565527	0.550724	0.392748			165.4	0.553239	0.116742	0.498935	0.029665
		165.6	0.512949	0.288	0.078106	0.007239			165.6	0.500225	0.284253	0.051543	0.000257			165.6	0.725613	0.565741	0.551454	0.393513			165.6	0.553522	0.116461	0.498981	0.029614
		165.8	0.5123	0.288421	0.078216	0.007355			165.8	0.500222	0.284055	0.051323	0.000809			165.8	0.725476	0.566576	0.551433	0.393593			165.8	0.553598	0.116722	0.498898	0.029633
		166	0.512647	0.288757	0.078202	0.007105			166	0.499985	0.284381	0.051233	0.000846			166	0.725324	0.566877	0.551313	0.394077			166	0.554097	0.116472	0.498557	0.029378
		166.2	0.512802	0.288956	0.077681	0.006823			166.2	0.499855	0.284217	0.05131	0.001287			166.2	0.725429	0.567105	0.551214	0.394008			166.2	0.554693	0.116817	0.498608	0.029189
		166.4	0.512933	0.288627	0.077067	0.006533			166.4	0.499798	0.284176	0.051375	0.0017			166.4	0.725208	0.567738	0.551144	0.393938			166.4	0.554964	0.117018	0.499518	0.029205
		166.6	0.513806	0.28884	0.077689	0.006128			166.6	0.500082	0.283708	0.051581	0.002161			166.6	0.724919	0.567747	0.551261	0.39416			166.6	0.555026	0.11716	0.499978	0.02968
		166.8	0.513697	0.289237	0.078116	0.006587			166.8	0.500258	0.284095	0.051407	0.002654			166.8	0.724551	0.567706	0.550893	0.394283			166.8	0.554606	0.117699	0.500542	0.029361
		167	0.513901	0.28943	0.078337	0.006208			167	0.500532	0.284362	0.050928	0.002696			167	0.724161	0.566879	0.551255	0.394512			167	0.554766	0.117499	0.501056	0.029108
		167.2	0.51382	0.289752	0.07816	0.007003			167.2	0.500404	0.284761	0.051081	0.002598			167.2	0.724517	0.56726	0.551119	0.394782			167.2	0.555211	0.116911	0.500351	0.028982
		167.4	0.514254	0.290372	0.078116	0.007417			167.4	0.500365	0.285462	0.051108	0.002696			167.4	0.724329	0.56736	0.550612	0.394971			167.4	0.555223	0.117072	0.500499	0.028889
		167.6	0.514805	0.290273	0.078545	0.007186			167.6	0.500075	0.285995	0.051195	0.002656			167.6	0.7243	0.567121	0.55031	0.395338			167.6	0.555421	0.117133	0.500531	0.02905
		167.8	0.515397	0.289919	0.079015	0.007156			167.8	0.500654	0.286601	0.051084	0.002514			167.8	0.724354	0.567176	0.550017	0.394902			167.8	0.556042	0.117467	0.500372	0.029806
		168	0.515308	0.290006	0.079451	0.007287			168	0.500694	0.286945	0.051294	0.002303			168	0.724664	0.567054	0.550004	0.394447			168	0.556801	0.118205	0.501076	0.0299
		168.2	0.515609	0.290345	0.079527	0.007721			168.2	0.500733	0.287188	0.051634	0.001934			168.2	0.725372	0.56671	0.549046	0.394841			168.2	0.556993	0.118596	0.501162	0.030343
		168.4	0.515865	0.290707	0.079572	0.007851			168.4	0.500702	0.287009	0.051658	0.001536			168.4	0.725784	0.56675	0.548861	0.39457			168.4	0.557313	0.119019	0.501174	0.030576
		168.6	0.515933	0.290654	0.080396	0.007626			168.6	0.501037	0.287112	0.052083	0.001486			168.6	0.726394	0.566509	0.549254	0.394829			168.6	0.557332	0.119034	0.501784	0.030912
		168.8	0.51593	0.290621	0.080284	0.007814			168.8	0.501313	0.286872	0.05183	0.001674			168.8	0.726918	0.566134	0.549573	0.394899			168.8	0.557343	0.119286	0.501817	0.030955
		169	0.51591	0.291117	0.08041	0.007776			169	0.501583	0.287021	0.052031	0.001818			169	0.72757	0.565951	0.550266	0.39515			169	0.557273	0.119581	0.50216	0.03123
		169.2	0.516088	0.291138	0.080786	0.008079			169.2	0.501769	0.286922	0.052012	0.001661			169.2	0.727802	0.566504	0.550087	0.395232			169.2	0.556883	0.119937	0.502494	0.031324
		169.4	0.515927	0.291101	0.080474	0.007921			169.4	0.502001	0.287173	0.052107	0.001615			169.4	0.727804	0.566558	0.550453	0.394882			169.4	0.556762	0.120252	0.502667	0.031479
		169.6	0.516002	0.290589	0.080269	0.007912			169.6	0.502009	0.287015	0.052043	0.001235			169.6	0.727826	0.567426	0.551081	0.395155			169.6	0.556716	0.120077	0.502776	0.031803
		169.8	0.515769	0.290608	0.080779	0.008051			169.8	0.50204	0.286734	0.052124	0.0011			169.8	0.728109	0.568051	0.551415	0.395423			169.8	0.55645	0.120284	0.502752	0.031871
		170	0.516115	0.290293	0.080341	0.007748			170	0.502159	0.286819	0.052103	0.001102			170	0.728677	0.568194	0.55143	0.395055			170	0.556753	0.119588	0.502866	0.032016
		170.2	0.515706	0.289833	0.079854	0.007029			170.2	0.50247	0.286553	0.052332	0.000997			170.2	0.729309	0.568755	0.551299	0.394308			170.2	0.556753	0.119713	0.503196	0.031827
		170.4	0.515366	0.289215	0.07983	0.006906			170.4	0.502925	0.286373	0.052332	0.000491			170.4	0.729259	0.569798	0.55178	0.394476			170.4	0.556604	0.119511	0.503688	0.031939
		170.6	0.514882	0.289591	0.080539	0.006894			170.6	0.503309	0.286166	0.052279	0.000488			170.6	0.729331	0.569947	0.552151	0.394803			170.6	0.556934	0.119387	0.503926	0.032046
		170.8	0.514297	0.289778	0.080375	0.007497			170.8	0.503717	0.28656	0.052191	0.000392			170.8	0.72925	0.570039	0.552274	0.394837			170.8	0.557275	0.119513	0.503694	0.031552
		171	0.514168	0.289913	0.079837	0.006972			171	0.50404	0.286894	0.052187	0.000166			171	0.728945	0.570301	0.553204	0.395453			171	0.557958	0.118887	0.503452	0.031242
		171.2	0.514221	0.290508	0.07952	0.007432			171.2	0.503926	0.286786	0.052213	-0.00015			171.2	0.728959	0.570027	0.553411	0.39583			171.2	0.557802	0.118805	0.502542	0.031047
		171.4	0.514674	0.290955	0.079814	0.007013			171.4	0.503892	0.286407	0.052119	-0.00029			171.4	0.728836	0.569636	0.553336	0.396005			171.4	0.558258	0.119112	0.503023	0.030959
		171.6	0.515198	0.291688	0.08063	0.00714			171.6	0.503721	0.286212	0.052363	-0.00026			171.6	0.72892	0.569847	0.553461	0.396319			171.6	0.559122	0.119476	0.503346	0.030322
		171.8	0.516221	0.291886	0.080574	0.007303			171.8	0.503726	0.286264	0.052112	-0.00028			171.8	0.728518	0.569973	0.553746	0.396174			171.8	0.559666	0.119619	0.503869	0.030056
		172	0.516826	0.292584	0.080816	0.007335			172	0.503354	0.286003	0.052305	-0.00019			172	0.72848	0.569764	0.55409	0.396144			172	0.559475	0.120434	0.504446	0.029735
		172.2	0.517382	0.292534	0.080349	0.007811			172.2	0.503413	0.286031	0.052563	-6.04e-05			172.2	0.728589	0.569879	0.554212	0.397072			172.2	0.559606	0.120456	0.504693	0.029717
		172.4	0.517586	0.292736	0.080586	0.00787			172.4	0.5033	0.285959	0.052506	5.5932e-06			172.4	0.729016	0.570034	0.554935	0.396935			172.4	0.560055	0.120665	0.505154	0.02996
		172.6	0.517339	0.293069	0.080649	0.007826			172.6	0.503199	0.286656	0.052747	0.000578			172.6	0.729077	0.56967	0.554821	0.398036			172.6	0.559672	0.121306	0.505364	0.029957
		172.8	0.517223	0.292983	0.080779	0.008142			172.8	0.503063	0.286707	0.052594	0.000707			172.8	0.7289	0.569798	0.554995	0.398053			172.8	0.559629	0.120718	0.50547	0.02987
		173	0.517491	0.293047	0.081139	0.008023			173	0.503145	0.286607	0.05276	0.001443			173	0.729354	0.569638	0.555038	0.3983			173	0.559163	0.121147	0.50552	0.029702
		173.2	0.517981	0.292617	0.081337	0.008308			173.2	0.503424	0.286638	0.052582	0.001371			173.2	0.729349	0.56945	0.555082	0.398564			173.2	0.558684	0.121459	0.505543	0.029536
		173.4	0.517507	0.292323	0.081319	0.008487			173.4	0.503543	0.286593	0.052691	0.001507			173.4	0.729333	0.569588	0.555283	0.398368			173.4	0.55838	0.121689	0.505129	0.029567
		173.6	0.517459	0.292118	0.081849	0.008636			173.6	0.503667	0.286718	0.052939	0.001123			173.6	0.729299	0.569617	0.555051	0.398417			173.6	0.558433	0.121285	0.505328	0.030005
		173.8	0.517175	0.291908	0.081581	0.008275			173.8	0.503703	0.287105	0.053265	0.001293			173.8	0.729445	0.56938	0.554062	0.398421			173.8	0.558271	0.121598	0.505482	0.029663
		174	0.517291	0.291465	0.081093	0.008058			174	0.504103	0.287697	0.053332	0.00127			174	0.730235	0.569583	0.553655	0.398016			174	0.558341	0.121041	0.505609	0.029861
		174.2	0.516869	0.291385	0.080769	0.008047			174.2	0.504418	0.288031	0.053442	0.001129			174.2	0.730512	0.569798	0.553601	0.398264			174.2	0.558586	0.121644	0.505458	0.030173
		174.4	0.516767	0.291179	0.080396	0.008396			174.4	0.504959	0.288441	0.053093	0.00058			174.4	0.730506	0.570125	0.553567	0.398687			174.4	0.558733	0.122018	0.505237	0.030412
		174.6	0.516271	0.291385	0.080305	0.008715			174.6	0.505357	0.288882	0.053172	0.000838			174.6	0.730627	0.570096	0.552945	0.398914			174.6	0.559444	0.121796	0.504826	0.03029
		174.8	0.516467	0.29144	0.080299	0.009049			174.8	0.505846	0.288898	0.053065	0.000659			174.8	0.730287	0.570342	0.552497	0.399338			174.8	0.559883	0.121924	0.504383	0.030522
		175	0.516422	0.291687	0.080087	0.009178			175	0.505966	0.289179	0.052661	0.000233			175	0.730109	0.570399	0.552719	0.399916			175	0.560156	0.122121	0.504149	0.030589
		175.2	0.517093	0.291649	0.080867	0.008784			175.2	0.505957	0.288875	0.052518	2.15839e-05			175.2	0.730308	0.570307	0.552296	0.399965			175.2	0.560021	0.122282	0.504221	0.030606
		175.4	0.517464	0.291726	0.081618	0.008837			175.4	0.506229	0.288828	0.052759	0.000187			175.4	0.729939	0.571018	0.551829	0.399829			175.4	0.561	0.122741	0.505171	0.030445
		175.6	0.517845	0.292284	0.082025	0.008462			175.6	0.506193	0.288988	0.052591	0.000242			175.6	0.729639	0.571306	0.551622	0.400345			175.6	0.561351	0.122866	0.505181	0.030297
		175.8	0.518699	0.292196	0.082176	0.008164			175.8	0.506502	0.289083	0.052362	0.000218			175.8	0.729476	0.571957	0.551957	0.400451			175.8	0.561325	0.122907	0.504941	0.030977
		176	0.518759	0.292834	0.082725	0.007919			176	0.506466	0.289025	0.052274	0.000336			176	0.729452	0.572083	0.552122	0.400878			176	0.56154	0.123148	0.504865	0.031021
		176.2	0.5184	0.292902	0.08231	0.007597			176.2	0.506739	0.289189	0.052461	0.000319			176.2	0.729312	0.573158	0.552371	0.401534			176.2	0.561901	0.122926	0.504772	0.031115
		176.4	0.518625	0.293136	0.082788	0.007529			176.4	0.506814	0.288901	0.05208	0.000685			176.4	0.729603	0.573081	0.553179	0.401193			176.4	0.56197	0.122719	0.505083	0.031213
		176.6	0.518579	0.293341	0.083302	0.007964			176.6	0.506717	0.288918	0.052147	0.000808			176.6	0.72903	0.57323	0.553284	0.401506			176.6	0.561985	0.122989	0.505107	0.030992
		176.8	0.518551	0.293289	0.083837	0.008054			176.8	0.506799	0.288788	0.052065	0.000838			176.8	0.72931	0.573187	0.554195	0.400829			176.8	0.562247	0.122713	0.505212	0.030635
		177	0.518768	0.293707	0.084136	0.008011			177	0.50731	0.288798	0.052139	0.00099			177	0.729649	0.572733	0.554159	0.401089			177	0.56269	0.123657	0.504678	0.03105
		177.2	0.518053	0.29421	0.084316	0.008643			177.2	0.507721	0.289029	0.052171	0.000671			177.2	0.730241	0.572801	0.554851	0.400863			177.2	0.562871	0.123449	0.504625	0.031162
		177.4	0.517968	0.294457	0.084214	0.008232			177.4	0.50762	0.289268	0.052665	0.000727			177.4	0.730378	0.572756	0.55552	0.400215			177.4	0.562912	0.123187	0.504513	0.031565
		177.6	0.518246	0.294742	0.083604	0.007634			177.6	0.507801	0.289861	0.053396	0.000643			177.6	0.730944	0.572013	0.555317	0.400303			177.6	0.563118	0.123055	0.504846	0.031816
		177.8	0.518353	0.29476	0.082809	0.007766			177.8	0.507607	0.290051	0.05392	0.000733			177.8	0.731401	0.571597	0.5555	0.401058			177.8	0.562701	0.123305	0.505435	0.031743
		178	0.518093	0.294909	0.082465	0.007981			178	0.507436	0.290413	0.054235	0.000528			178	0.732165	0.572037	0.556155	0.401453			178	0.562692	0.123287	0.505678	0.032414
		178.2	0.517659	0.295429	0.081539	0.00818			178.2	0.507052	0.290212	0.054308	0.000127			178.2	0.732455	0.571798	0.556645	0.402075			178.2	0.562774	0.123616	0.50604	0.032485
		178.4	0.517768	0.295543	0.081011	0.008463			178.4	0.506858	0.290606	0.054075	2.48441e-05			178.4	0.732794	0.572035	0.556336	0.402345			178.4	0.563205	0.123717	0.506436	0.031859
		178.6	0.517072	0.294552	0.081186	0.008614			178.6	0.506798	0.290562	0.054153	7.6368e-05			178.6	0.733402	0.572501	0.555829	0.402759			178.6	0.563319	0.123737	0.506854	0.031627
		178.8	0.517527	0.294279	0.08112	0.008635			178.8	0.506726	0.290184	0.053846	4.44056e-07			178.8	0.733239	0.572735	0.555712	0.403196			178.8	0.56283	0.124004	0.506948	0.031966
		179	0.517339	0.293969	0.081305	0.008472			179	0.506731	0.290461	0.053826	4.62139e-05			179	0.733979	0.572673	0.555579	0.403507			179	0.562589	0.124062	0.507599	0.032141
		179.2	0.517396	0.293527	0.081815	0.007321			179.2	0.506238	0.290562	0.054204	-2.25e-05			179.2	0.734223	0.573289	0.555212	0.404157			179.2	0.562413	0.124205	0.508002	0.032016
		179.4	0.517021	0.293152	0.081906	0.007336			179.4	0.506557	0.290338	0.054301	0.000249			179.4	0.73397	0.572977	0.554883	0.40392			179.4	0.562609	0.124412	0.508164	0.03202
		179.6	0.517305	0.293558	0.082008	0.006611			179.6	0.506578	0.289987	0.054138	0.000189			179.6	0.733675	0.573255	0.55479	0.404337			179.6	0.56224	0.124103	0.508149	0.032184
		179.8	0.517512	0.293228	0.082142	0.006734			179.8	0.507069	0.290071	0.054209	0.000493			179.8	0.733594	0.574271	0.554862	0.404349			179.8	0.562359	0.123889	0.508361	0.031922
		180	0.51753	0.293137	0.082266	0.006663			180	0.506916	0.290316	0.054055	0.000619			180	0.732923	0.574156	0.554693	0.404795			180	0.562775	0.12402	0.509321	0.031694
		180.2	0.517562	0.292829	0.082325	0.006585			180.2	0.507541	0.290618	0.054268	0.00108			180.2	0.732146	0.574172	0.554949	0.404747			180.2	0.562488	0.123578	0.509622	0.03159
		180.4	0.517453	0.292694	0.082771	0.00694			180.4	0.507978	0.290453	0.053995	0.001324			180.4	0.732274	0.573736	0.554747	0.404606			180.4	0.56278	0.123511	0.510631	0.031196
		180.6	0.517604	0.293063	0.083503	0.007503			180.6	0.507765	0.290445	0.05411	0.000998			180.6	0.731948	0.574089	0.554636	0.404801			180.6	0.563435	0.124245	0.510755	0.030976
		180.8	0.51819	0.292753	0.083357	0.007537			180.8	0.508107	0.290583	0.054133	0.001046			180.8	0.732126	0.574069	0.554557	0.404949			180.8	0.563656	0.12436	0.510522	0.030894
		181	0.518528	0.292887	0.083629	0.007981			181	0.508791	0.29074	0.054345	0.001054			181	0.73216	0.574179	0.554566	0.405561			181	0.564134	0.124634	0.510589	0.030918
		181.2	0.518146	0.292888	0.083378	0.00796			181.2	0.508902	0.290943	0.054498	0.001375			181.2	0.732269	0.574272	0.55505	0.405415			181.2	0.564106	0.124476	0.510795	0.030583
		181.4	0.519223	0.292943	0.083368	0.007743			181.4	0.508902	0.291068	0.054707	0.001629			181.4	0.732259	0.574103	0.555148	0.405576			181.4	0.564199	0.124751	0.51068	0.030696
		181.6	0.51934	0.293554	0.083243	0.008554			181.6	0.509068	0.291091	0.054827	0.001702			181.6	0.732206	0.574014	0.554768	0.406145			181.6	0.564546	0.125523	0.510735	0.030409
		181.8	0.519064	0.29425	0.083398	0.008938			181.8	0.508494	0.290904	0.05483	0.001876			181.8	0.732036	0.574586	0.555093	0.406489			181.8	0.56449	0.126076	0.510673	0.030251
		182	0.518957	0.294745	0.08388	0.00899			182	0.508223	0.291237	0.054392	0.002009			182	0.732573	0.575363	0.555549	0.406181			182	0.564674	0.126297	0.51048	0.030017
		182.2	0.519014	0.295537	0.084221	0.009333			182.2	0.50845	0.291194	0.053982	0.00216			182.2	0.733335	0.575148	0.555772	0.406607			182.2	0.564885	0.126271	0.510695	0.029644
		182.4	0.519138	0.295452	0.084216	0.00935			182.4	0.508787	0.291814	0.054061	0.0024			182.4	0.73391	0.575313	0.555698	0.405966			182.4	0.565263	0.126362	0.510897	0.029538
		182.6	0.518889	0.295749	0.084616	0.009383			182.6	0.508638	0.2917	0.054027	0.002356			182.6	0.734316	0.575479	0.555818	0.406013			182.6	0.565419	0.126787	0.510734	0.030134
		182.8	0.519145	0.296134	0.083975	0.009359			182.8	0.508927	0.292091	0.0541	0.00241			182.8	0.734833	0.57484	0.55657	0.406036			182.8	0.565218	0.126518	0.509829	0.030216
		183	0.51905	0.296676	0.084422	0.009476			183	0.508918	0.292421	0.054249	0.002254			183	0.735443	0.574562	0.556695	0.405953			183	0.565652	0.126823	0.50979	0.030772
		183.2	0.519114	0.296552	0.084612	0.00948			183.2	0.508536	0.292679	0.054104	0.001525			183.2	0.735391	0.573984	0.55665	0.40601			183.2	0.566219	0.126672	0.509451	0.030681
		183.4	0.518914	0.296868	0.084388	0.009714			183.4	0.508942	0.292796	0.054098	0.001476			183.4	0.735402	0.573406	0.556583	0.406039			183.4	0.566577	0.126656	0.509603	0.030654
		183.6	0.519321	0.297139	0.084333	0.009782			183.6	0.509011	0.293277	0.053995	0.001075			183.6	0.734806	0.573448	0.556543	0.406014			183.6	0.566054	0.126581	0.509944	0.031106
		183.8	0.519034	0.296843	0.084034	0.009991			183.8	0.509078	0.293839	0.053888	0.001181			183.8	0.734555	0.573192	0.556623	0.406085			183.8	0.566453	0.125845	0.509876	0.031564
		184	0.51914	0.296059	0.08391	0.009596			184	0.509062	0.294209	0.053898	0.000778			184	0.733822	0.572899	0.557166	0.406331			184	0.566764	0.125969	0.510313	0.032396
		184.2	0.519364	0.296002	0.084012	0.009619			184.2	0.509656	0.294212	0.054126	0.000625			184.2	0.733468	0.572829	0.557372	0.406484			184.2	0.566703	0.125835	0.510013	0.032177
		184.4	0.519263	0.29589	0.083458	0.009618			184.4	0.510053	0.293744	0.053888	0.000229			184.4	0.733302	0.573732	0.55689	0.407262			184.4	0.56714	0.12593	0.510392	0.032341
		184.6	0.520211	0.295167	0.082926	0.009657			184.6	0.510069	0.293836	0.053805	-8.28e-05			184.6	0.733441	0.573744	0.557216	0.407651			184.6	0.567088	0.126042	0.510239	0.032623
		184.8	0.520457	0.294506	0.082387	0.009708			184.8	0.510436	0.293971	0.053826	-0.00017			184.8	0.733885	0.573995	0.55726	0.407904			184.8	0.566884	0.12607	0.510321	0.032629
		185	0.520616	0.294836	0.082053	0.009154			185	0.510659	0.293676	0.053845	-1.74e-05			185	0.733561	0.574073	0.557602	0.408384			185	0.566815	0.126175	0.510572	0.032603
		185.2	0.52098	0.294726	0.081807	0.008805			185.2	0.510415	0.293598	0.053872	0.000415			185.2	0.733147	0.574385	0.557111	0.408599			185.2	0.566576	0.126361	0.510543	0.03236
		185.4	0.521309	0.295352	0.081942	0.00896			185.4	0.510843	0.293488	0.053911	0.000394			185.4	0.733733	0.57431	0.557374	0.409051			185.4	0.56664	0.12713	0.510351	0.032148
		185.6	0.521243	0.296051	0.08162	0.008651			185.6	0.510936	0.293407	0.053994	0.000656			185.6	0.73324	0.574465	0.557411	0.409266			185.6	0.566566	0.127688	0.510499	0.031352
		185.8	0.5211	0.296387	0.081981	0.008094			185.8	0.510706	0.29341	0.054196	0.001021			185.8	0.733751	0.575037	0.557897	0.409504			185.8	0.566522	0.127126	0.510653	0.031007
		186	0.521071	0.296386	0.082434	0.007968			186	0.510841	0.293797	0.054382	0.001221			186	0.734221	0.575829	0.55801	0.409598			186	0.566516	0.127345	0.511093	0.030694
		186.2	0.52102	0.296411	0.082802	0.007628			186.2	0.511022	0.293743	0.054465	0.00105			186.2	0.734834	0.5754	0.558005	0.409431			186.2	0.566956	0.127201	0.511126	0.03093
		186.4	0.521667	0.296468	0.082723	0.007471			186.4	0.510884	0.293944	0.054917	0.000996			186.4	0.735224	0.575614	0.557891	0.408734			186.4	0.567221	0.127581	0.511091	0.031012
		186.6	0.521572	0.297026	0.083146	0.007373			186.6	0.510982	0.29419	0.055138	0.001006			186.6	0.735828	0.575132	0.557819	0.408866			186.6	0.567092	0.127732	0.511203	0.031001
		186.8	0.521075	0.297019	0.083068	0.007332			186.8	0.511133	0.294671	0.055422	0.000683			186.8	0.736363	0.574819	0.557981	0.408734			186.8	0.56724	0.127861	0.511385	0.030804
		187	0.521289	0.297115	0.083858	0.007562			187	0.510657	0.294728	0.055715	0.000777			187	0.736606	0.574722	0.557634	0.408896			187	0.567545	0.128256	0.512071	0.030912
		187.2	0.521318	0.297479	0.084299	0.007445			187.2	0.510236	0.295214	0.055627	0.00044			187.2	0.736479	0.57445	0.5573	0.409015			187.2	0.567522	0.127714	0.512425	0.03125
		187.4	0.520905	0.29691	0.084459	0.007454			187.4	0.510455	0.295395	0.055949	0.000412			187.4	0.736865	0.575097	0.557335	0.409237			187.4	0.567168	0.128284	0.512725	0.031946
		187.6	0.520781	0.297006	0.084842	0.007391			187.6	0.510377	0.295469	0.055906	1.33545e-05			187.6	0.736619	0.57536	0.557596	0.408966			187.6	0.566698	0.128095	0.512753	0.032656
		187.8	0.520656	0.297043	0.085541	0.00719			187.8	0.510133	0.295426	0.055945	0.000109			187.8	0.736492	0.575915	0.55822	0.40887			187.8	0.567003	0.12816	0.512431	0.033043
		188	0.521286	0.296745	0.085985	0.006639			188	0.510356	0.295668	0.05586	0.000113			188	0.736707	0.576492	0.558364	0.409168			188	0.567194	0.128783	0.512521	0.033315
		188.2	0.521661	0.297183	0.086617	0.006457			188.2	0.510865	0.295598	0.055611	0.000173			188.2	0.737152	0.577137	0.558661	0.409496			188.2	0.567473	0.128657	0.51243	0.033548
		188.4	0.521378	0.297456	0.086322	0.006109			188.4	0.511341	0.295913	0.055111	0.00037			188.4	0.737493	0.57787	0.558818	0.409601			188.4	0.567256	0.12836	0.512698	0.034214
		188.6	0.521754	0.297417	0.086481	0.006002			188.6	0.511431	0.296006	0.054473	0.000412			188.6	0.737609	0.577833	0.559351	0.409394			188.6	0.567231	0.128803	0.513379	0.034092
		188.8	0.521863	0.298038	0.087036	0.006197			188.8	0.511182	0.296024	0.054458	0.000706			188.8	0.737798	0.578181	0.559335	0.40952			188.8	0.567525	0.129283	0.514064	0.033564
		189	0.522603	0.298174	0.086712	0.00591			189	0.510928	0.295908	0.054344	0.000699			189	0.73723	0.578493	0.559287	0.409903			189	0.567661	0.12943	0.514404	0.032883
		189.2	0.522753	0.298428	0.086752	0.006489			189.2	0.510954	0.29611	0.054323	0.000929			189.2	0.737227	0.578891	0.559204	0.409968			189.2	0.567524	0.129892	0.514645	0.032095
		189.4	0.522624	0.298933	0.086561	0.006916			189.4	0.511291	0.296198	0.054218	0.000517			189.4	0.737614	0.57923	0.559552	0.410013			189.4	0.567747	0.129903	0.51482	0.031549
		189.6	0.522977	0.299114	0.085981	0.006481			189.6	0.510989	0.295811	0.054003	0.000617			189.6	0.73719	0.578903	0.558982	0.410413			189.6	0.567787	0.129812	0.515527	0.030806
		189.8	0.522621	0.298694	0.085783	0.007071			189.8	0.510979	0.295862	0.053957	0.000295			189.8	0.737522	0.579658	0.559222	0.41062			189.8	0.568076	0.129555	0.515492	0.030465
		190	0.522251	0.298592	0.085607	0.007427			190	0.511315	0.295905	0.053853	-3.45e-05			190	0.737238	0.580113	0.558893	0.410722			190	0.568185	0.129771	0.515355	0.030342
		190.2	0.521913	0.29848	0.085845	0.008135			190.2	0.511622	0.295534	0.053184	-4.1e-06			190.2	0.73709	0.579618	0.558501	0.410109			190.2	0.568335	0.129076	0.515099	0.030247
		190.4	0.522468	0.298457	0.085838	0.008778			190.4	0.511696	0.295651	0.053599	6.47899e-05			190.4	0.737182	0.580197	0.558099	0.410406			190.4	0.567906	0.128896	0.515381	0.030215
		190.6	0.521909	0.298431	0.086042	0.009256			190.6	0.51187	0.295588	0.053777	0.000299			190.6	0.73743	0.579681	0.558373	0.410452			190.6	0.568098	0.128415	0.515636	0.029965
		190.8	0.521571	0.298447	0.085835	0.00992			190.8	0.511686	0.295358	0.05393	9.66959e-05			190.8	0.737052	0.579422	0.559187	0.409823			190.8	0.56865	0.12842	0.515894	0.030646
		191	0.521666	0.29864	0.086187	0.010325			191	0.511532	0.295176	0.054483	0.000467			191	0.736758	0.579798	0.559061	0.409951			191	0.568468	0.127836	0.515802	0.030846
		191.2	0.521017	0.298766	0.08628	0.010663			191.2	0.51185	0.295194	0.054217	0.000684			191.2	0.736146	0.580093	0.559249	0.410073			191.2	0.568604	0.127181	0.515232	0.031731
		191.4	0.520713	0.29865	0.086593	0.011018			191.4	0.511924	0.295045	0.054531	0.000823			191.4	0.736427	0.580507	0.559752	0.410654			191.4	0.568693	0.127359	0.515591	0.032365
		191.6	0.520826	0.299691	0.087417	0.011098			191.6	0.512086	0.294915	0.05455	0.00132			191.6	0.736131	0.580121	0.560074	0.411237			191.6	0.568498	0.127289	0.515393	0.032734
		191.8	0.52109	0.299733	0.088029	0.011049			191.8	0.512111	0.295305	0.054778	0.001747			191.8	0.736553	0.580828	0.559973	0.411388			191.8	0.568635	0.12766	0.51518	0.033204
		192	0.521356	0.299581	0.088113	0.010699			192	0.512348	0.29561	0.054582	0.002271			192	0.736461	0.580603	0.560299	0.412085			192	0.569325	0.127593	0.514976	0.033221
		192.2	0.521521	0.299842	0.0886	0.010539			192.2	0.51301	0.295489	0.054637	0.002358			192.2	0.736396	0.581285	0.561068	0.412445			192.2	0.570047	0.127693	0.515167	0.033728
		192.4	0.521414	0.299878	0.088992	0.010161			192.4	0.51347	0.295903	0.054677	0.002391			192.4	0.736739	0.580848	0.56085	0.412468			192.4	0.570185	0.128057	0.515621	0.03375
		192.6	0.521865	0.299803	0.089356	0.010066			192.6	0.513547	0.295548	0.054835	0.002571			192.6	0.736694	0.581058	0.560478	0.412757			192.6	0.570511	0.129009	0.515962	0.033546
		192.8	0.522064	0.299691	0.08921	0.009789			192.8	0.513706	0.295928	0.055034	0.002711			192.8	0.73702	0.580528	0.560187	0.412978			192.8	0.571063	0.129045	0.515592	0.033222
		193	0.522093	0.299508	0.088907	0.00897			193	0.513505	0.295942	0.055076	0.002807			193	0.737261	0.580699	0.560049	0.413314			193	0.571	0.129077	0.515623	0.033119
		193.2	0.522139	0.299478	0.088751	0.009409			193.2	0.513934	0.295955	0.055199	0.002635			193.2	0.737664	0.580762	0.559999	0.413654			193.2	0.570638	0.129369	0.515591	0.033225
		193.4	0.521814	0.299006	0.088069	0.009224			193.4	0.513706	0.29619	0.055291	0.00236			193.4	0.738341	0.580228	0.559591	0.414046			193.4	0.570776	0.129437	0.515866	0.032563
		193.6	0.521992	0.298733	0.088017	0.008032			193.6	0.514069	0.296084	0.055211	0.002218			193.6	0.738871	0.57967	0.559173	0.414876			193.6	0.570245	0.129825	0.516128	0.032432
		193.8	0.521547	0.29863	0.087738	0.008365			193.8	0.514474	0.295954	0.055296	0.002005			193.8	0.739393	0.579596	0.559505	0.414917			193.8	0.570174	0.129811	0.516154	0.031841
		194	0.521332	0.298671	0.087572	0.008653			194	0.514752	0.296098	0.054924	0.001688			194	0.73939	0.579264	0.55884	0.415472			194	0.569625	0.129656	0.516267	0.031315
		194.2	0.520985	0.298659	0.087283	0.008565			194.2	0.514586	0.295976	0.054769	0.001461			194.2	0.739497	0.579327	0.55905	0.414878			194.2	0.569434	0.129779	0.516573	0.031201
		194.4	0.521817	0.298753	0.087296	0.00824			194.4	0.51442	0.296309	0.055137	0.001323			194.4	0.740209	0.579872	0.559763	0.415043			194.4	0.569117	0.129852	0.5165	0.031011
		194.6	0.521451	0.298678	0.086946	0.008079			194.6	0.514546	0.296229	0.055167	0.001631			194.6	0.740282	0.580076	0.560544	0.413938			194.6	0.569869	0.130062	0.51676	0.030435
		194.8	0.521492	0.298663	0.086824	0.007798			194.8	0.51456	0.296364	0.055187	0.001202			194.8	0.739731	0.580316	0.561213	0.413215			194.8	0.569606	0.130302	0.517273	0.030612
		195	0.521252	0.298778	0.086782	0.007299			195	0.514324	0.296485	0.055619	0.001566			195	0.739937	0.580608	0.561092	0.413236			195	0.569566	0.129783	0.517465	0.030712
		195.2	0.521367	0.298833	0.086844	0.007218			195.2	0.514361	0.29645	0.055568	0.001532			195.2	0.740177	0.58035	0.561552	0.412972			195.2	0.569586	0.129925	0.517551	0.031047
		195.4	0.521912	0.299175	0.087005	0.007256			195.4	0.514411	0.296516	0.056125	0.001244			195.4	0.740045	0.580224	0.562154	0.413139			195.4	0.569424	0.130448	0.518454	0.031313
		195.6	0.52173	0.299054	0.087177	0.007976			195.6	0.514782	0.296711	0.056242	0.001257			195.6	0.740091	0.580209	0.561977	0.41281			195.6	0.569945	0.130873	0.518225	0.031186
		195.8	0.521845	0.299478	0.086883	0.008175			195.8	0.51477	0.296913	0.056481	0.000914			195.8	0.740556	0.58057	0.562102	0.412598			195.8	0.57084	0.130784	0.51864	0.030901
		196	0.522294	0.299185	0.087154	0.008284			196	0.515117	0.296896	0.056543	0.000884			196	0.740512	0.580416	0.562662	0.412527			196	0.571605	0.130617	0.518667	0.030834
		196.2	0.522919	0.298865	0.087824	0.008223			196.2	0.515494	0.29707	0.057046	0.000667			196.2	0.740488	0.580659	0.562506	0.412321			196.2	0.572427	0.130784	0.518878	0.0314
		196.4	0.522953	0.298847	0.087992	0.007917			196.4	0.515424	0.297655	0.057307	0.000635			196.4	0.740784	0.579986	0.561439	0.412167			196.4	0.57282	0.130956	0.51868	0.031616
		196.6	0.523221	0.29912	0.087636	0.007847			196.6	0.515572	0.297874	0.057383	0.000951			196.6	0.740804	0.580177	0.561497	0.412235			196.6	0.573281	0.130765	0.518126	0.03172
		196.8	0.52334	0.299319	0.087448	0.007861			196.8	0.515643	0.298295	0.057033	0.001232			196.8	0.740677	0.579418	0.561727	0.412848			196.8	0.573882	0.130565	0.518178	0.031764
		197	0.523331	0.29932	0.087282	0.007812			197	0.515422	0.298414	0.057223	0.001212			197	0.740965	0.579535	0.561464	0.413531			197	0.573966	0.130207	0.518567	0.032187
		197.2	0.523931	0.299285	0.087139	0.008883			197.2	0.515708	0.298674	0.057374	0.001123			197.2	0.740965	0.579244	0.561306	0.413916			197.2	0.574526	0.130441	0.518987	0.031963
		197.4	0.523949	0.299526	0.087175	0.008883			197.4	0.515629	0.298865	0.05762	0.001575			197.4	0.741234	0.578948	0.561505	0.414596			197.4	0.57461	0.130617	0.519569	0.031768
		197.6	0.524278	0.299827	0.087845	0.008423			197.6	0.516273	0.298555	0.057331	0.001349			197.6	0.741636	0.578606	0.561505	0.415748			197.6	0.574508	0.130562	0.519497	0.031758
		197.8	0.524157	0.300011	0.087331	0.008528			197.8	0.516291	0.29841	0.057406	0.001338			197.8	0.741624	0.578346	0.56113	0.416655			197.8	0.574616	0.130876	0.51982	0.031943
		198	0.524076	0.300143	0.087139	0.008327			198	0.516138	0.298541	0.057161	0.001199			198	0.741727	0.578775	0.56058	0.417159			198	0.574096	0.131134	0.519657	0.032253
		198.2	0.524474	0.300072	0.087134	0.00754			198.2	0.516107	0.298943	0.057246	0.00116			198.2	0.741563	0.579808	0.561578	0.417307			198.2	0.574327	0.131417	0.5199	0.032804
		198.4	0.524589	0.300015	0.087291	0.007341			198.4	0.516581	0.29919	0.057039	0.001856			198.4	0.741873	0.580611	0.561952	0.417541			198.4	0.574555	0.131506	0.520075	0.032637
		198.6	0.524478	0.299779	0.087169	0.007532			198.6	0.516802	0.299091	0.057239	0.001853			198.6	0.74169	0.580779	0.562186	0.417628			198.6	0.574629	0.131388	0.519996	0.032698
		198.8	0.524601	0.299593	0.087428	0.006746			198.8	0.516741	0.299015	0.057311	0.001723			198.8	0.741926	0.580744	0.562549	0.417995			198.8	0.573943	0.131206	0.520337	0.032794
		199	0.5242	0.299914	0.087155	0.006645			199	0.516933	0.29869	0.057298	0.001623			199	0.742717	0.581101	0.562586	0.418066			199	0.573967	0.130864	0.520684	0.03316
		199.2	0.524112	0.300215	0.08739	0.007032			199.2	0.51672	0.29868	0.057079	0.001016			199.2	0.742979	0.581324	0.562998	0.417876			199.2	0.573454	0.131064	0.520591	0.033396
		199.4	0.523947	0.30041	0.087351	0.007403			199.4	0.517037	0.298646	0.057362	0.000864			199.4	0.742838	0.58201	0.563614	0.418041			199.4	0.573114	0.131294	0.520511	0.033838
		199.6	0.523423	0.300912	0.086963	0.008082			199.6	0.517236	0.298979	0.056834	0.001023			199.6	0.743423	0.582094	0.563293	0.417492			199.6	0.573443	0.13114	0.52011	0.033779
		199.8	0.523544	0.300771	0.087323	0.008002			199.8	0.517283	0.29933	0.056716	0.000998			199.8	0.743901	0.581605	0.563685	0.417025			199.8	0.573517	0.131309	0.520185	0.033566
		200	0.523668	0.300037	0.087441	0.008359			200	0.517417	0.299386	0.056747	0.000597			200	0.7435	0.58199	0.563725	0.416542			200	0.573366	0.131618	0.519866	0.033723
		200.2	0.523362	0.299809	0.087571	0.008519			200.2	0.517279	0.299343	0.05682	0.000933			200.2	0.742888	0.581536	0.563111	0.416598			200.2	0.573783	0.131668	0.519667	0.03363
		200.4	0.523099	0.300409	0.087453	0.008242			200.4	0.517258	0.299641	0.056724	0.000767			200.4	0.743049	0.581495	0.562269	0.416515			200.4	0.573839	0.131921	0.519607	0.033727
		200.6	0.523545	0.30104	0.087946	0.008534			200.6	0.517425	0.299814	0.056754	0.000778			200.6	0.743205	0.58118	0.562767	0.416075			200.6	0.574238	0.132651	0.519123	0.033741
		200.8	0.523836	0.301144	0.088374	0.008755			200.8	0.517398	0.299571	0.056367	0.000263			200.8	0.743045	0.580912	0.562555	0.416322			200.8	0.574166	0.133126	0.519301	0.033238
		201	0.523915	0.300949	0.088885	0.008512			201	0.517056	0.299675	0.056382	0.000113			201	0.742533	0.581174	0.562384	0.416746			201	0.574926	0.133476	0.518897	0.032589
		201.2	0.524573	0.301201	0.089874	0.00892			201.2	0.516781	0.299524	0.056602	0.000328			201.2	0.742207	0.581161	0.562696	0.416844			201.2	0.575552	0.134289	0.518785	0.031942
		201.4	0.524152	0.30118	0.0904	0.008518			201.4	0.517002	0.299465	0.056607	0.000286			201.4	0.742387	0.581576	0.562762	0.417312			201.4	0.575768	0.134419	0.518621	0.03154
		201.6	0.524252	0.301282	0.091203	0.008258			201.6	0.517301	0.298912	0.056629	-6.84e-05			201.6	0.741956	0.581266	0.562749	0.417508			201.6	0.575774	0.134665	0.518545	0.031291
		201.8	0.52423	0.30087	0.091539	0.008236			201.8	0.517564	0.298901	0.056989	-7.74e-05			201.8	0.741701	0.581637	0.562501	0.417851			201.8	0.575594	0.135438	0.518839	0.031531
		202	0.523968	0.3009	0.091436	0.008099			202	0.517519	0.299294	0.056894	0.000434			202	0.741882	0.581723	0.562354	0.417325			202	0.575955	0.135345	0.518949	0.031048
		202.2	0.524774	0.300694	0.091374	0.00815			202.2	0.517891	0.299703	0.057043	0.000722			202.2	0.741657	0.582163	0.562932	0.417339			202.2	0.576551	0.135133	0.519324	0.030929
		202.4	0.523911	0.300806	0.091074	0.008923			202.4	0.518278	0.299476	0.05707	0.001229			202.4	0.742091	0.582238	0.563403	0.417383			202.4	0.57682	0.135156	0.519778	0.030972
		202.6	0.523851	0.30107	0.091161	0.008923			202.6	0.51825	0.299622	0.057365	0.001381			202.6	0.742462	0.581958	0.563674	0.417422			202.6	0.576589	0.134472	0.520304	0.031107
		202.8	0.523421	0.300751	0.091198	0.008597			202.8	0.51816	0.299701	0.057285	0.001461			202.8	0.742807	0.582678	0.56367	0.417386			202.8	0.576625	0.134309	0.521133	0.031506
		203	0.52292	0.301151	0.090629	0.008998			203	0.518354	0.299752	0.057105	0.001524			203	0.743323	0.583547	0.563737	0.417425			203	0.576546	0.134005	0.521869	0.031571
		203.2	0.522565	0.301101	0.090568	0.00907			203.2	0.518058	0.299954	0.057432	0.001572			203.2	0.74387	0.583248	0.564357	0.417616			203.2	0.575582	0.133811	0.522271	0.032121
		203.4	0.522575	0.301627	0.090146	0.009098			203.4	0.518343	0.299926	0.058024	0.001728			203.4	0.743933	0.583488	0.564618	0.418124			203.4	0.575458	0.134012	0.522581	0.032101
		203.6	0.522495	0.301495	0.08957	0.009379			203.6	0.51858	0.300323	0.057985	0.001722			203.6	0.744452	0.58305	0.563909	0.4182			203.6	0.575817	0.133655	0.523004	0.032318
		203.8	0.522683	0.301286	0.089841	0.009445			203.8	0.518414	0.300019	0.058321	0.001698			203.8	0.744697	0.582886	0.563846	0.418234			203.8	0.575948	0.133723	0.523309	0.032341
		204	0.522493	0.301634	0.089407	0.009301			204	0.518763	0.299624	0.058826	0.001456			204	0.744869	0.583229	0.563626	0.418836			204	0.575588	0.133677	0.523239	0.032806
		204.2	0.522759	0.301739	0.089785	0.009385			204.2	0.518767	0.299997	0.058764	0.001653			204.2	0.745034	0.582795	0.563017	0.419347			204.2	0.575761	0.134035	0.523318	0.033053
		204.4	0.523352	0.302247	0.090249	0.008956			204.4	0.51887	0.300206	0.058973	0.000907			204.4	0.745431	0.583138	0.562984	0.419212			204.4	0.575766	0.134406	0.523068	0.033424
		204.6	0.523876	0.30268	0.090696	0.009068			204.6	0.518791	0.300341	0.058823	0.000444			204.6	0.745299	0.582896	0.563083	0.419555			204.6	0.576283	0.134949	0.522727	0.033287
		204.8	0.524481	0.302574	0.09095	0.008555			204.8	0.518816	0.300676	0.058688	1.00605e-05			204.8	0.744966	0.582825	0.56302	0.420505			204.8	0.576347	0.13503	0.522871	0.032396
		205	0.52463	0.302506	0.09118	0.007987			205	0.518581	0.3007	0.058774	-0.00014			205	0.744275	0.58279	0.563445	0.421104			205	0.576898	0.135359	0.522855	0.031937
		205.2	0.525022	0.303234	0.091258	0.007437			205.2	0.518724	0.300704	0.058477	-0.00033			205.2	0.744171	0.582957	0.563763	0.421109			205.2	0.576856	0.135321	0.522646	0.031999
		205.4	0.52495	0.303081	0.091446	0.007403			205.4	0.519255	0.300815	0.057941	-0.00053			205.4	0.743886	0.58332	0.563886	0.421307			205.4	0.576806	0.134853	0.522128	0.031622
		205.6	0.525577	0.30328	0.091685	0.007239			205.6	0.519901	0.300929	0.058003	-0.00083			205.6	0.743385	0.582946	0.564091	0.421235			205.6	0.576337	0.135046	0.521773	0.032089
		205.8	0.52606	0.302733	0.091351	0.007111			205.8	0.520127	0.301458	0.057794	-0.0005			205.8	0.743434	0.582649	0.564444	0.421475			205.8	0.576208	0.135505	0.521311	0.031761
		206	0.525771	0.302191	0.09065	0.006715			206	0.519998	0.302095	0.057403	-0.00029			206	0.743294	0.582377	0.56483	0.421353			206	0.576684	0.135522	0.521041	0.031854
		206.2	0.525666	0.302078	0.090728	0.007088			206.2	0.520324	0.301732	0.05697	-0.00043			206.2	0.743352	0.582474	0.565088	0.421152			206.2	0.577238	0.135362	0.520656	0.032205
		206.4	0.525285	0.302254	0.090446	0.007037			206.4	0.520471	0.301999	0.056873	-0.00025			206.4	0.743472	0.582486	0.565255	0.420912			206.4	0.57684	0.135707	0.520643	0.033102
		206.6	0.5251	0.302406	0.090621	0.006875			206.6	0.520525	0.302063	0.056768	-0.00012			206.6	0.743865	0.582124	0.565129	0.420753			206.6	0.576898	0.135938	0.520666	0.033712
		206.8	0.524863	0.302322	0.089986	0.007204			206.8	0.520272	0.302114	0.056533	0.000129			206.8	0.743932	0.58251	0.565072	0.420855			206.8	0.576649	0.136527	0.520301	0.034112
		207	0.524739	0.302701	0.089832	0.007265			207	0.520391	0.30177	0.056561	0.000593			207	0.743946	0.583014	0.565315	0.420708			207	0.576781	0.136317	0.520466	0.033857
		207.2	0.524503	0.302815	0.089855	0.007335			207.2	0.520342	0.301319	0.05691	0.000902			207.2	0.744578	0.582593	0.565298	0.421029			207.2	0.576802	0.136536	0.520464	0.034015
		207.4	0.524657	0.302992	0.089552	0.007142			207.4	0.520551	0.301479	0.057187	0.00107			207.4	0.74505	0.582908	0.565202	0.421569			207.4	0.577377	0.136755	0.52008	0.034021
		207.6	0.52512	0.30247	0.089734	0.007021			207.6	0.520708	0.301209	0.057162	0.001146			207.6	0.745336	0.583228	0.56459	0.421615			207.6	0.577892	0.136965	0.519969	0.034501
		207.8	0.52516	0.302646	0.089564	0.00678			207.8	0.520869	0.301206	0.057121	0.001382			207.8	0.74585	0.582823	0.564802	0.42163			207.8	0.577794	0.137351	0.520215	0.034318
		208	0.525182	0.302406	0.089974	0.006461			208	0.521156	0.301446	0.057474	0.001307			208	0.746507	0.583146	0.56517	0.421941			208	0.577821	0.137498	0.520156	0.034253
		208.2	0.525338	0.302355	0.090067	0.006902			208.2	0.520988	0.301512	0.057409	0.001251			208.2	0.746626	0.58373	0.565387	0.421736			208.2	0.578787	0.137734	0.520838	0.034269
		208.4	0.525368	0.303474	0.089472	0.006691			208.4	0.52091	0.301442	0.057891	0.001207			208.4	0.746401	0.584281	0.565466	0.421895			208.4	0.579448	0.137984	0.521417	0.034365
		208.6	0.525272	0.303669	0.089017	0.006847			208.6	0.520557	0.301683	0.05801	0.001467			208.6	0.746455	0.58418	0.564925	0.422608			208.6	0.579518	0.138825	0.522174	0.034419
		208.8	0.525601	0.303539	0.089212	0.006841			208.8	0.520815	0.301947	0.058352	0.001428			208.8	0.746644	0.584692	0.565219	0.422509			208.8	0.578844	0.138596	0.522671	0.033873
		209	0.525341	0.303766	0.088528	0.006842			209	0.52072	0.301554	0.058429	0.001553			209	0.746367	0.585078	0.566345	0.422326			209	0.578748	0.138594	0.523039	0.034044
		209.2	0.525594	0.304504	0.08878	0.00738			209.2	0.520742	0.301981	0.058174	0.001477			209.2	0.746334	0.585227	0.566244	0.422751			209.2	0.578529	0.138651	0.522964	0.034084
		209.4	0.525761	0.304191	0.089437	0.007868			209.4	0.52099	0.302376	0.058368	0.001466			209.4	0.746347	0.585651	0.566463	0.422747			209.4	0.578634	0.138872	0.523227	0.03392
		209.6	0.525813	0.303806	0.08914	0.007987			209.6	0.521073	0.302751	0.058755	0.001539			209.6	0.746359	0.585563	0.566986	0.422457			209.6	0.578381	0.139764	0.524479	0.033613
		209.8	0.525546	0.303431	0.088926	0.008444			209.8	0.520931	0.303031	0.058768	0.001425			209.8	0.746308	0.585774	0.567484	0.422912			209.8	0.578641	0.140507	0.524971	0.033162
		210	0.524944	0.303358	0.089198	0.009032			210	0.521077	0.302966	0.058648	0.000952			210	0.746586	0.585905	0.567039	0.423365			210	0.578868	0.140637	0.525383	0.033417
		210.2	0.524894	0.303816	0.08964	0.009804			210.2	0.521417	0.302587	0.058531	0.000665			210.2	0.746931	0.585604	0.566858	0.422985			210.2	0.578778	0.140615	0.525137	0.033732
		210.4	0.5255	0.30419	0.089517	0.009881			210.4	0.521675	0.302884	0.058678	0.000608			210.4	0.747223	0.585498	0.567006	0.423187			210.4	0.578052	0.141102	0.525012	0.034328
		210.6	0.524991	0.304379	0.089779	0.01038			210.6	0.521442	0.302774	0.058229	0.000572			210.6	0.747671	0.585406	0.567407	0.423343			210.6	0.578152	0.140797	0.524866	0.034458
		210.8	0.52527	0.30433	0.089611	0.010567			210.8	0.521465	0.302883	0.057755	0.000712			210.8	0.74754	0.585672	0.567267	0.423374			210.8	0.578081	0.140119	0.524375	0.034497
		211	0.525428	0.304237	0.090229	0.010375			211	0.522067	0.30284	0.057591	0.000378			211	0.747194	0.585907	0.566767	0.423875			211	0.578729	0.139084	0.524491	0.034321
		211.2	0.525734	0.303858	0.090569	0.009707			211.2	0.522246	0.302776	0.057474	0.000225			211.2	0.74767	0.585631	0.566891	0.424047			211.2	0.579092	0.138789	0.524032	0.03462
		211.4	0.526092	0.303738	0.090619	0.009172			211.4	0.52256	0.303444	0.057525	-0.00024			211.4	0.747489	0.585123	0.567215	0.424245			211.4	0.578889	0.138586	0.523425	0.034909
		211.6	0.526487	0.303938	0.091221	0.00838			211.6	0.522502	0.303012	0.057401	-0.00068			211.6	0.746907	0.584945	0.567308	0.424294			211.6	0.579133	0.138142	0.523084	0.034014
		211.8	0.526078	0.303969	0.091422	0.007985			211.8	0.522679	0.303351	0.057597	-0.00079			211.8	0.746621	0.584483	0.5675	0.424581			211.8	0.57905	0.137235	0.523028	0.033465
		212	0.52604	0.303901	0.091913	0.007561			212	0.522312	0.303637	0.057958	-0.00061			212	0.746741	0.585128	0.567358	0.425029			212	0.579525	0.136636	0.522406	0.033519
		212.2	0.525793	0.304517	0.091853	0.00709			212.2	0.522292	0.303415	0.058304	-0.00032			212.2	0.746427	0.586076	0.567249	0.42488			212.2	0.580278	0.136834	0.522624	0.033649
		212.4	0.526174	0.30566	0.091801	0.00741			212.4	0.522183	0.303635	0.058373	0.000217			212.4	0.746077	0.586314	0.566405	0.42496			212.4	0.579981	0.13696	0.522479	0.033789
		212.6	0.525665	0.305372	0.091706	0.007722			212.6	0.522109	0.30365	0.058247	0.000844			212.6	0.746895	0.586874	0.565993	0.425158			212.6	0.579533	0.136933	0.523134	0.033588
		212.8	0.525627	0.304946	0.091469	0.007774			212.8	0.52208	0.303898	0.058626	0.000833			212.8	0.746878	0.587616	0.566023	0.424573			212.8	0.57946	0.13664	0.52286	0.03361
		213	0.525605	0.305491	0.090993	0.007921			213	0.521896	0.303963	0.059086	0.001281			213	0.746805	0.587823	0.566048	0.424415			213	0.579861	0.136501	0.523361	0.034015
		213.2	0.525645	0.305454	0.091678	0.007812			213.2	0.521912	0.30411	0.059461	0.001194			213.2	0.74675	0.588249	0.565216	0.424307			213.2	0.579771	0.137238	0.524301	0.033884
		213.4	0.525547	0.305089	0.09161	0.007379			213.4	0.521913	0.304199	0.059981	0.001718			213.4	0.746668	0.588824	0.56542	0.42383			213.4	0.580241	0.137642	0.524959	0.033827
		213.6	0.524807	0.305017	0.091002	0.007256			213.6	0.521676	0.304219	0.05999	0.002332			213.6	0.747263	0.589236	0.5659	0.423543			213.6	0.580263	0.138076	0.525864	0.03348
		213.8	0.524772	0.305116	0.090908	0.007043			213.8	0.521704	0.304245	0.059859	0.00226			213.8	0.748043	0.589072	0.566363	0.423986			213.8	0.580564	0.13791	0.525937	0.033573
		214	0.524943	0.304869	0.091483	0.007647			214	0.522058	0.303824	0.059701	0.002569			214	0.748812	0.588878	0.566649	0.423903			214	0.580268	0.137925	0.52609	0.033926
		214.2	0.525234	0.304503	0.091667	0.007572			214.2	0.522392	0.303787	0.059861	0.002543			214.2	0.749052	0.588149	0.567552	0.423699			214.2	0.58041	0.137984	0.526087	0.034013
		214.4	0.525786	0.304269	0.091663	0.007964			214.4	0.522501	0.304001	0.05964	0.002761			214.4	0.749086	0.58845	0.568053	0.423862			214.4	0.580348	0.137596	0.52652	0.033926
		214.6	0.525533	0.303894	0.091754	0.007781			214.6	0.522473	0.304283	0.059292	0.002772			214.6	0.748971	0.588494	0.568632	0.423496			214.6	0.58029	0.137462	0.527463	0.033822
		214.8	0.525724	0.304188	0.091709	0.007935			214.8	0.523002	0.304217	0.0592	0.002666			214.8	0.74919	0.588342	0.568381	0.4239			214.8	0.580982	0.137356	0.527685	0.03388
		215	0.525261	0.303679	0.091799	0.007495			215	0.523359	0.304314	0.058768	0.002585			215	0.749351	0.588093	0.568672	0.424235			215	0.581352	0.13748	0.527866	0.033882
		215.2	0.525451	0.304197	0.09221	0.00705			215.2	0.523523	0.304142	0.058872	0.002719			215.2	0.749744	0.587828	0.569561	0.42374			215.2	0.580877	0.137843	0.527503	0.034086
		215.4	0.52544	0.305027	0.092495	0.007438			215.4	0.523686	0.304231	0.058766	0.002654			215.4	0.750033	0.587521	0.569957	0.423895			215.4	0.580612	0.138468	0.527319	0.03406
		215.6	0.525804	0.30537	0.092729	0.006883			215.6	0.523579	0.303719	0.058734	0.002731			215.6	0.749889	0.587579	0.57	0.424128			215.6	0.581342	0.138284	0.527348	0.032969
		215.8	0.525766	0.305369	0.092791	0.00738			215.8	0.523628	0.304151	0.058667	0.002675			215.8	0.749848	0.58752	0.570396	0.424322			215.8	0.581182	0.138072	0.527083	0.03334
		216	0.526135	0.305724	0.092947	0.008064			216	0.523503	0.304457	0.058667	0.002763			216	0.749845	0.587551	0.569965	0.424524			216	0.581521	0.13836	0.526983	0.033997
		216.2	0.526117	0.306694	0.093683	0.00846			216.2	0.523992	0.304287	0.058636	0.00264			216.2	0.749354	0.587476	0.57009	0.424339			216.2	0.58177	0.13905	0.526967	0.033585
		216.4	0.525754	0.30729	0.093444	0.009653			216.4	0.523857	0.304413	0.058334	0.002388			216.4	0.749415	0.587424	0.569577	0.424489			216.4	0.581471	0.139497	0.526777	0.03392
		216.6	0.525538	0.306792	0.0931	0.009562			216.6	0.523821	0.304574	0.058134	0.002168			216.6	0.750176	0.587131	0.569286	0.424884			216.6	0.581048	0.139926	0.526844	0.033941
		216.8	0.525493	0.306568	0.092674	0.009563			216.8	0.523622	0.304893	0.05877	0.001933			216.8	0.749836	0.58718	0.568727	0.425089			216.8	0.581156	0.140225	0.526148	0.034612
		217	0.525689	0.306539	0.0929	0.009465			217	0.523639	0.304925	0.059095	0.001642			217	0.749694	0.587429	0.568534	0.4254			217	0.580953	0.140478	0.525962	0.034683
		217.2	0.525757	0.306342	0.092739	0.008783			217.2	0.523654	0.3053	0.059271	0.001278			217.2	0.749288	0.587479	0.568241	0.425923			217.2	0.580849	0.141089	0.525961	0.034343
		217.4	0.526072	0.306301	0.09245	0.008446			217.4	0.523514	0.305702	0.059251	0.001097			217.4	0.749674	0.587525	0.568882	0.426365			217.4	0.581043	0.141013	0.525724	0.03428
		217.6	0.526139	0.306199	0.092382	0.007726			217.6	0.523379	0.305617	0.059264	0.000934			217.6	0.750348	0.58804	0.569216	0.426341			217.6	0.58131	0.140875	0.525725	0.034641
		217.8	0.527011	0.305556	0.092817	0.00739			217.8	0.52337	0.305601	0.059383	0.00039			217.8	0.750606	0.587114	0.569882	0.426907			217.8	0.581335	0.140375	0.525715	0.035079
		218	0.527667	0.305306	0.092665	0.007552			218	0.524028	0.305334	0.059421	0.000506			218	0.749921	0.587468	0.57036	0.427171			218	0.5816	0.140682	0.525934	0.035205
		218.2	0.52764	0.304706	0.092421	0.007707			218.2	0.524104	0.305706	0.059441	0.000302			218.2	0.74945	0.587332	0.571002	0.427208			218.2	0.582274	0.140545	0.526804	0.035215
		218.4	0.527924	0.304806	0.091946	0.007492			218.4	0.52444	0.30578	0.059133	0.000188			218.4	0.749108	0.587971	0.571028	0.427108			218.4	0.582756	0.140645	0.527601	0.03519
		218.6	0.527358	0.304922	0.091584	0.007201			218.6	0.524708	0.305775	0.059076	0.000336			218.6	0.749569	0.588132	0.571344	0.426999			218.6	0.583198	0.141025	0.528324	0.034955
		218.8	0.527568	0.305142	0.091371	0.00778			218.8	0.524624	0.305236	0.059212	0.000554			218.8	0.74995	0.588512	0.570895	0.427524			218.8	0.583693	0.141028	0.528169	0.034943
		219	0.527367	0.304705	0.09146	0.007581			219	0.524598	0.305125	0.059076	0.001104			219	0.749977	0.588759	0.571183	0.42775			219	0.583439	0.1411	0.528273	0.035105
		219.2	0.527892	0.30551	0.091869	0.007942			219.2	0.524449	0.305036	0.059395	0.001539			219.2	0.749758	0.588909	0.571432	0.427366			219.2	0.583447	0.141222	0.52829	0.035249
		219.4	0.527603	0.305808	0.092332	0.008588			219.4	0.524254	0.304936	0.059529	0.001428			219.4	0.750099	0.589284	0.57157	0.42749			219.4	0.583663	0.140882	0.527938	0.03504
		219.6	0.527567	0.305945	0.092539	0.008525			219.6	0.524458	0.305162	0.060008	0.001723			219.6	0.750234	0.589308	0.571542	0.427604			219.6	0.584501	0.140817	0.527819	0.033796
		219.8	0.526885	0.306205	0.092912	0.008939			219.8	0.524529	0.305412	0.060021	0.001563			219.8	0.750505	0.589316	0.571785	0.427384			219.8	0.584253	0.140916	0.527306	0.033798
		220	0.526385	0.306667	0.093341	0.009221			220	0.524568	0.305689	0.06002	0.001618			220	0.750008	0.589338	0.571097	0.427126			220	0.584623	0.141726	0.527366	0.033684
		220.2	0.526225	0.307022	0.094329	0.008729			220.2	0.524898	0.306113	0.060188	0.001381			220.2	0.749947	0.589702	0.571418	0.427474			220.2	0.584471	0.141782	0.527038	0.033026
		220.4	0.525939	0.306879	0.094128	0.008385			220.4	0.524687	0.306508	0.060213	0.001291			220.4	0.750433	0.590145	0.570614	0.427239			220.4	0.583736	0.142012	0.526964	0.033238
		220.6	0.526099	0.307232	0.094493	0.007758			220.6	0.524708	0.307072	0.060163	0.001469			220.6	0.750764	0.590336	0.570071	0.427417			220.6	0.583444	0.142308	0.526842	0.032807
		220.8	0.52631	0.307275	0.094419	0.007826			220.8	0.524773	0.307763	0.060479	0.001398			220.8	0.750536	0.590934	0.569505	0.427777			220.8	0.583555	0.142757	0.526408	0.032822
		221	0.527022	0.306923	0.094939	0.007642			221	0.525108	0.308076	0.060781	0.00088			221	0.75109	0.590852	0.568997	0.427786			221	0.583678	0.142822	0.526016	0.032567
		221.2	0.52724	0.307393	0.094778	0.007647			221.2	0.525748	0.308777	0.060755	0.000818			221.2	0.751249	0.590916	0.568833	0.427857			221.2	0.583895	0.142319	0.5268	0.032657
		221.4	0.527184	0.307307	0.095356	0.007412			221.4	0.526103	0.30874	0.060781	0.000909			221.4	0.75192	0.591309	0.569411	0.427669			221.4	0.583799	0.142137	0.526788	0.033141
		221.6	0.52743	0.307516	0.095292	0.007214			221.6	0.526127	0.308644	0.060436	0.001156			221.6	0.751725	0.591558	0.569238	0.427175			221.6	0.584309	0.14173	0.527045	0.033686
		221.8	0.527602	0.307447	0.095718	0.007566			221.8	0.526565	0.308737	0.059882	0.001217			221.8	0.751749	0.590985	0.569672	0.427254			221.8	0.584012	0.141653	0.527488	0.033675
		222	0.527504	0.307438	0.095027	0.00803			222	0.527162	0.308628	0.059727	0.001074			222	0.751564	0.591565	0.56978	0.427702			222	0.584489	0.142087	0.528116	0.033889
		222.2	0.527275	0.307343	0.094675	0.008287			222.2	0.527226	0.308589	0.05952	0.000724			222.2	0.75202	0.591418	0.56982	0.42758			222.2	0.584673	0.141861	0.528636	0.034715
		222.4	0.527786	0.307384	0.094417	0.008416			222.4	0.527221	0.308562	0.059263	0.000545			222.4	0.75224	0.591572	0.570316	0.42735			222.4	0.584626	0.141847	0.528527	0.035328
		222.6	0.527829	0.306846	0.094181	0.009305			222.6	0.527014	0.308299	0.059472	0.000647			222.6	0.752425	0.591693	0.571099	0.427614			222.6	0.584999	0.141806	0.52884	0.035852
		222.8	0.528228	0.306863	0.094467	0.009733			222.8	0.526757	0.307934	0.059783	0.000823			222.8	0.752036	0.591208	0.570953	0.428443			222.8	0.585188	0.141976	0.528824	0.035906
		223	0.528179	0.3073	0.094445	0.010096			223	0.52681	0.307695	0.06004	0.000724			223	0.752243	0.590768	0.571467	0.4289			223	0.585619	0.141873	0.52886	0.036692
		223.2	0.528314	0.307474	0.094198	0.010599			223.2	0.526732	0.307578	0.060393	0.000782			223.2	0.752511	0.591075	0.571586	0.428826			223.2	0.586075	0.141943	0.528673	0.036924
		223.4	0.528114	0.30767	0.094662	0.011027			223.4	0.526875	0.307311	0.060721	0.000421			223.4	0.752626	0.591312	0.571828	0.429713			223.4	0.586589	0.141392	0.528351	0.037009
		223.6	0.528189	0.307851	0.094831	0.010586			223.6	0.526824	0.307383	0.06081	0.000568			223.6	0.752405	0.591036	0.57198	0.430003			223.6	0.586993	0.142217	0.528045	0.037128
		223.8	0.528154	0.308165	0.09494	0.009916			223.8	0.526263	0.307361	0.060444	0.000386			223.8	0.752396	0.591229	0.572207	0.430056			223.8	0.586569	0.142253	0.527779	0.037648
		224	0.52849	0.308233	0.094921	0.009704			224	0.525929	0.307958	0.060082	-0.00012			224	0.751649	0.591358	0.572141	0.430264			224	0.58735	0.14258	0.52766	0.037285
		224.2	0.529333	0.308287	0.095326	0.009123			224.2	0.525339	0.308364	0.060282	-0.00029			224.2	0.751544	0.591532	0.572359	0.430806			224.2	0.58731	0.142445	0.527271	0.037143
		224.4	0.529446	0.30898	0.094537	0.009164			224.4	0.524922	0.308462	0.060133	-8.14e-05			224.4	0.751395	0.591724	0.571532	0.431046			224.4	0.587365	0.143121	0.527304	0.037038
		224.6	0.529482	0.309365	0.094694	0.009013			224.6	0.525053	0.308419	0.060244	-0.00056			224.6	0.75122	0.59166	0.571611	0.431904			224.6	0.588223	0.143317	0.527328	0.036703
		224.8	0.529611	0.308905	0.0941	0.009417			224.8	0.525461	0.308281	0.0605	-0.00053			224.8	0.751391	0.591072	0.571607	0.432261			224.8	0.588674	0.143158	0.527708	0.036339
		225	0.529632	0.308568	0.093611	0.009257			225	0.525845	0.308544	0.060681	-0.00057			225	0.752082	0.590512	0.572299	0.432048			225	0.588948	0.143412	0.528398	0.035864
		225.2	0.529383	0.308714	0.093806	0.009358			225.2	0.526093	0.308858	0.06038	-0.00021			225.2	0.751599	0.590409	0.572613	0.431847			225.2	0.588969	0.142802	0.528844	0.035735
		225.4	0.528848	0.308059	0.094234	0.008807			225.4	0.526189	0.308766	0.060447	-3e-05			225.4	0.75187	0.590241	0.572809	0.4316			225.4	0.588777	0.142983	0.528719	0.035133
		225.6	0.528987	0.307772	0.094239	0.008474			225.6	0.525918	0.308987	0.060205	0.000224			225.6	0.751438	0.590643	0.572608	0.431497			225.6	0.58939	0.143186	0.529116	0.034128
		225.8	0.528419	0.307125	0.094146	0.008326			225.8	0.526647	0.30903	0.060286	0.0004			225.8	0.752357	0.590834	0.572498	0.431946			225.8	0.58909	0.143269	0.529714	0.033621
		226	0.52802	0.306919	0.094046	0.008241			226	0.526594	0.308852	0.060534	0.000251			226	0.752596	0.590873	0.572925	0.432219			226	0.588717	0.143539	0.530366	0.033449
		226.2	0.528034	0.30632	0.094265	0.007962			226.2	0.526683	0.308578	0.060317	0.000594			226.2	0.753599	0.591077	0.573706	0.431639			226.2	0.58825	0.143363	0.530934	0.033473
		226.4	0.52839	0.305899	0.094292	0.008369			226.4	0.526884	0.308594	0.060153	0.000807			226.4	0.754011	0.591432	0.574098	0.431505			226.4	0.58796	0.143734	0.531164	0.03377
		226.6	0.528681	0.305803	0.094564	0.008386			226.6	0.527338	0.308025	0.060663	0.001289			226.6	0.753885	0.591654	0.574161	0.431375			226.6	0.588333	0.144106	0.530957	0.034047
		226.8	0.528599	0.306186	0.094513	0.008723			226.8	0.527976	0.308194	0.06056	0.001626			226.8	0.754122	0.591216	0.574296	0.431125			226.8	0.588275	0.14488	0.53126	0.034003
		227	0.528509	0.306415	0.094332	0.0089			227	0.528125	0.308305	0.060979	0.001603			227	0.754021	0.592113	0.574153	0.431018			227	0.587994	0.144772	0.531309	0.034898
		227.2	0.528452	0.306184	0.094043	0.008974			227.2	0.528493	0.308425	0.060836	0.001971			227.2	0.753691	0.592395	0.573728	0.430894			227.2	0.58769	0.145058	0.531418	0.035203
		227.4	0.529	0.306144	0.094804	0.008987			227.4	0.528484	0.30815	0.060875	0.001984			227.4	0.753027	0.592025	0.573668	0.431163			227.4	0.587549	0.144793	0.530961	0.035736
		227.6	0.529439	0.306306	0.095283	0.008925			227.6	0.528349	0.308476	0.060851	0.00209			227.6	0.752938	0.591975	0.573921	0.430944			227.6	0.587206	0.145266	0.530128	0.036032
		227.8	0.529721	0.306179	0.095332	0.009038			227.8	0.528402	0.308493	0.060314	0.002045			227.8	0.752873	0.592193	0.573754	0.431616			227.8	0.587526	0.145343	0.529711	0.035553
		228	0.530014	0.30603	0.095094	0.009453			228	0.528381	0.308843	0.059948	0.001691			228	0.752432	0.591965	0.5737	0.431856			228	0.588442	0.145565	0.529432	0.035609
		228.2	0.530553	0.306125	0.094966	0.010147			228.2	0.528395	0.308817	0.060302	0.001938			228.2	0.75306	0.592158	0.573719	0.432438			228.2	0.588214	0.146194	0.529425	0.035709
		228.4	0.530702	0.306741	0.0941	0.010689			228.4	0.528805	0.309107	0.060052	0.001508			228.4	0.752994	0.592299	0.573401	0.432735			228.4	0.588133	0.146433	0.530207	0.035947
		228.6	0.530258	0.306773	0.093868	0.011032			228.6	0.529216	0.30889	0.060211	0.000945			228.6	0.753179	0.591322	0.573816	0.432973			228.6	0.588153	0.146101	0.529956	0.035573
		228.8	0.530519	0.306442	0.093577	0.011329			228.8	0.529281	0.309129	0.060251	0.00106			228.8	0.753716	0.591581	0.573713	0.432589			228.8	0.587733	0.145605	0.530058	0.035605
		229	0.530634	0.306078	0.093527	0.011576			229	0.529217	0.309622	0.059931	0.000552			229	0.753765	0.5913	0.573707	0.432421			229	0.587415	0.145289	0.529846	0.035732
		229.2	0.529937	0.306275	0.09455	0.011258			229.2	0.529034	0.309712	0.059933	0.000547			229.2	0.753378	0.591135	0.572786	0.432722			229.2	0.587308	0.144266	0.530262	0.035898
		229.4	0.529264	0.306121	0.094592	0.011228			229.4	0.529082	0.31022	0.059941	0.000369			229.4	0.75352	0.591804	0.572901	0.433036			229.4	0.587527	0.144808	0.530531	0.035172
		229.6	0.529162	0.30664	0.095113	0.010581			229.6	0.528952	0.310435	0.060035	0.000456			229.6	0.753147	0.59219	0.573082	0.4336			229.6	0.587426	0.144425	0.531236	0.034495
		229.8	0.528954	0.307108	0.095083	0.010691			229.8	0.528944	0.310275	0.059928	0.000132			229.8	0.753958	0.592243	0.573257	0.434068			229.8	0.587026	0.14444	0.531718	0.034425
		230	0.528844	0.307449	0.095765	0.010588			230	0.528594	0.310395	0.059986	3.85025e-05			230	0.75432	0.592364	0.573236	0.434008			230	0.58645	0.144679	0.531342	0.034603
		230.2	0.528533	0.307374	0.095575	0.010298			230.2	0.528925	0.310346	0.060141	0.000194			230.2	0.755165	0.592922	0.573506	0.434384			230.2	0.586532	0.144806	0.531303	0.034708
		230.4	0.528848	0.308018	0.095416	0.010378			230.4	0.529021	0.310846	0.060217	0.000198			230.4	0.755215	0.593358	0.573299	0.43415			230.4	0.586682	0.145411	0.531496	0.034829
		230.6	0.528716	0.308617	0.095683	0.010244			230.6	0.529024	0.310969	0.060318	0.000672			230.6	0.755443	0.593372	0.573658	0.434031			230.6	0.587069	0.145716	0.531244	0.035118
		230.8	0.528492	0.308992	0.095691	0.010117			230.8	0.529431	0.311326	0.060233	0.00076			230.8	0.755755	0.593696	0.573736	0.434309			230.8	0.587002	0.146039	0.531689	0.03493
		231	0.528489	0.309709	0.096169	0.009451			231	0.529167	0.311314	0.060734	0.000928			231	0.755622	0.594476	0.573692	0.434173			231	0.586865	0.146193	0.531871	0.035233
		231.2	0.528909	0.309838	0.095904	0.009317			231.2	0.529311	0.311107	0.060805	0.001031			231.2	0.755978	0.594168	0.574173	0.434186			231.2	0.587267	0.14648	0.531978	0.035792
		231.4	0.529472	0.309894	0.096645	0.009139			231.4	0.529415	0.310674	0.061175	0.001222			231.4	0.756411	0.594515	0.575127	0.43413			231.4	0.587055	0.146249	0.531424	0.035825
		231.6	0.529146	0.309818	0.097113	0.009283			231.6	0.52944	0.310823	0.061174	0.001578			231.6	0.756249	0.595077	0.575506	0.434849			231.6	0.587565	0.146491	0.531237	0.035338
		231.8	0.528651	0.309861	0.097104	0.009166			231.8	0.529636	0.310979	0.060959	0.001835			231.8	0.756027	0.595406	0.575387	0.435531			231.8	0.587992	0.146564	0.5314	0.035407
		232	0.528808	0.309941	0.097316	0.008978			232	0.529695	0.31118	0.061232	0.001869			232	0.756683	0.595464	0.575695	0.43527			232	0.587874	0.146739	0.531717	0.035901
		232.2	0.529127	0.310033	0.096955	0.008794			232.2	0.529956	0.311221	0.061394	0.001812			232.2	0.757294	0.595359	0.576051	0.43511			232.2	0.587648	0.147271	0.532123	0.035611
		232.4	0.529064	0.311064	0.096524	0.008939			232.4	0.529831	0.311071	0.061103	0.001763			232.4	0.75705	0.594999	0.575803	0.434461			232.4	0.587696	0.147073	0.531829	0.035588
		232.6	0.52912	0.310757	0.096629	0.00915			232.6	0.529784	0.310956	0.061491	0.001844			232.6	0.756953	0.594772	0.576294	0.434463			232.6	0.587121	0.146654	0.530697	0.03553
		232.8	0.529594	0.310513	0.096877	0.008658			232.8	0.529799	0.310919	0.061587	0.001703			232.8	0.756957	0.595273	0.57585	0.43418			232.8	0.587237	0.146514	0.531212	0.035641
		233	0.529839	0.310104	0.097245	0.008803			233	0.529678	0.310723	0.06148	0.00141			233	0.756305	0.594679	0.575974	0.433935			233	0.587525	0.146298	0.531245	0.035396
		233.2	0.529989	0.309761	0.097842	0.00821			233.2	0.529684	0.310791	0.061623	0.001169			233.2	0.755644	0.594475	0.576237	0.433841			233.2	0.587697	0.146741	0.531865	0.034978
		233.4	0.530496	0.309413	0.097875	0.008299			233.4	0.529911	0.310718	0.062126	0.00045			233.4	0.755048	0.594651	0.576339	0.434016			233.4	0.587923	0.146962	0.53218	0.034404
		233.6	0.531327	0.309037	0.098081	0.00772			233.6	0.530035	0.310548	0.062477	0.000209			233.6	0.754663	0.594282	0.576362	0.434434			233.6	0.588078	0.146563	0.53221	0.033988
		233.8	0.531798	0.309006	0.097528	0.008493			233.8	0.529743	0.310995	0.062446	-6.57e-05			233.8	0.755472	0.594856	0.575789	0.434475			233.8	0.588527	0.14719	0.532117	0.033603
		234	0.531791	0.308973	0.09727	0.008599			234	0.530015	0.311442	0.062514	0.000226			234	0.755835	0.594897	0.575308	0.434207			234	0.58909	0.146914	0.532191	0.033381
		234.2	0.531738	0.308951	0.097029	0.008521			234.2	0.530246	0.311251	0.062587	0.000312			234.2	0.7559	0.594827	0.575014	0.43411			234.2	0.589759	0.147207	0.532979	0.03298
		234.4	0.532293	0.309147	0.097486	0.008466			234.4	0.53014	0.311559	0.062382	0.000196			234.4	0.756131	0.594975	0.574593	0.433471			234.4	0.590075	0.147299	0.533515	0.033095
		234.6	0.531941	0.309685	0.097926	0.007917			234.6	0.530219	0.311235	0.062371	0.000636			234.6	0.756533	0.595149	0.574759	0.433905			234.6	0.590551	0.147117	0.5332	0.033081
		234.8	0.531787	0.309776	0.09787	0.007737			234.8	0.530746	0.311191	0.062494	0.000553			234.8	0.756256	0.595456	0.574348	0.434156			234.8	0.590658	0.147164	0.533415	0.032911
		235	0.531714	0.310245	0.097531	0.007982			235	0.530816	0.310987	0.062646	0.000945			235	0.756331	0.595392	0.574706	0.433989			235	0.591123	0.147348	0.534251	0.033601
		235.2	0.531629	0.309409	0.097007	0.008212			235.2	0.531162	0.311121	0.062857	0.001263			235.2	0.7571	0.595633	0.5749	0.43402			235.2	0.591048	0.147233	0.534424	0.033697
		235.4	0.530458	0.309645	0.097393	0.00818			235.4	0.531526	0.311181	0.062742	0.001745			235.4	0.757646	0.595874	0.57472	0.433763			235.4	0.59024	0.147384	0.533735	0.033746
		235.6	0.529293	0.30954	0.09758	0.008128			235.6	0.531173	0.311435	0.062728	0.002114			235.6	0.758019	0.595857	0.574217	0.434288			235.6	0.590743	0.147594	0.534411	0.033967
		235.8	0.528607	0.309963	0.097459	0.008671			235.8	0.531297	0.311848	0.062629	0.002132			235.8	0.758902	0.595873	0.574082	0.434189			235.8	0.591096	0.14774	0.533756	0.034969
		236	0.528445	0.309589	0.097518	0.008696			236	0.531422	0.311773	0.062467	0.002152			236	0.760028	0.595282	0.574655	0.433923			236	0.591173	0.147925	0.533724	0.035101
		236.2	0.528161	0.309552	0.09713	0.009243			236.2	0.531254	0.3119	0.06218	0.002063			236.2	0.760126	0.594884	0.574422	0.433721			236.2	0.591536	0.148473	0.533223	0.035571
		236.4	0.528031	0.309768	0.097178	0.009663			236.4	0.531192	0.312058	0.061864	0.002091			236.4	0.76063	0.594711	0.574284	0.433834			236.4	0.591436	0.148488	0.532813	0.035477
		236.6	0.528737	0.309076	0.09722	0.009537			236.6	0.531262	0.312344	0.061882	0.001784			236.6	0.76114	0.595189	0.575018	0.433891			236.6	0.590829	0.148309	0.532882	0.035756
		236.8	0.529214	0.309371	0.096838	0.009514			236.8	0.531541	0.312286	0.061724	0.001374			236.8	0.761017	0.595447	0.574317	0.433626			236.8	0.590998	0.148679	0.533224	0.035308
		237	0.529621	0.309024	0.097191	0.010181			237	0.531556	0.312271	0.061303	0.001062			237	0.760859	0.595365	0.5746	0.433632			237	0.590963	0.148347	0.533007	0.034851
		237.2	0.529627	0.309215	0.097397	0.010495			237.2	0.532058	0.312599	0.061393	0.00049			237.2	0.760883	0.59583	0.574524	0.434158			237.2	0.590906	0.148823	0.533663	0.034064
		237.4	0.530451	0.309482	0.097081	0.010812			237.4	0.532056	0.312769	0.061385	0.000303			237.4	0.7612	0.596558	0.57434	0.43484			237.4	0.590407	0.148492	0.534102	0.034096
		237.6	0.531343	0.309762	0.09676	0.01126			237.6	0.532256	0.31353	0.06113	0.000493			237.6	0.761107	0.596928	0.57431	0.435318			237.6	0.590151	0.148115	0.533857	0.03313
		237.8	0.531775	0.310418	0.096594	0.011522			237.8	0.531934	0.31379	0.060951	0.000518			237.8	0.761442	0.597163	0.573944	0.435576			237.8	0.590456	0.148033	0.534508	0.032858
		238	0.531467	0.310787	0.097037	0.011343			238	0.532141	0.313592	0.061015	0.000743			238	0.761161	0.597036	0.573838	0.435851			238	0.590673	0.14765	0.534955	0.03284
		238.2	0.531703	0.310881	0.097368	0.010805			238.2	0.53224	0.31349	0.061063	0.000502			238.2	0.760624	0.597431	0.573553	0.436239			238.2	0.59066	0.147804	0.535151	0.03255
		238.4	0.531871	0.311239	0.097682	0.010427			238.4	0.532292	0.313494	0.06112	0.000558			238.4	0.759938	0.597794	0.573839	0.43663			238.4	0.590125	0.147407	0.535187	0.032509
		238.6	0.531893	0.311836	0.097888	0.009731			238.6	0.532443	0.31339	0.061259	0.000739			238.6	0.759385	0.598052	0.574019	0.437115			238.6	0.590597	0.147357	0.535431	0.032554
		238.8	0.532741	0.31197	0.097739	0.009328			238.8	0.532537	0.313742	0.061527	0.000738			238.8	0.758851	0.597466	0.574138	0.437475			238.8	0.590247	0.147694	0.536029	0.032793
		239	0.533342	0.31172	0.097635	0.009183			239	0.532548	0.313695	0.061793	0.000972			239	0.758598	0.597689	0.574178	0.437465			239	0.590664	0.147691	0.536335	0.033308
		239.2	0.53304	0.311392	0.097983	0.008891			239.2	0.532609	0.313761	0.062024	0.001169			239.2	0.759133	0.597645	0.574442	0.437071			239.2	0.590424	0.147846	0.535983	0.033588
		239.4	0.532215	0.311725	0.09799	0.008776			239.4	0.532361	0.313496	0.062059	0.001071			239.4	0.759097	0.596865	0.574796	0.436869			239.4	0.590309	0.148333	0.535269	0.034744
		239.6	0.532305	0.310903	0.098177	0.008936			239.6	0.532064	0.313452	0.062595	0.001332			239.6	0.759684	0.596632	0.575197	0.436771			239.6	0.590823	0.148899	0.535372	0.035321
		239.8	0.532507	0.310441	0.098059	0.009726			239.8	0.532152	0.31357	0.062708	0.001197			239.8	0.759813	0.596739	0.575778	0.43646			239.8	0.590759	0.149072	0.534492	0.035696
		240	0.53249	0.309949	0.098213	0.009403			240	0.532544	0.313443	0.0626	0.000872			240	0.759743	0.596688	0.576341	0.436641			240	0.590704	0.149415	0.534595	0.036005
		240.2	0.532523	0.309787	0.098179	0.009478			240.2	0.532483	0.313233	0.062813	0.000549			240.2	0.759806	0.596709	0.576684	0.436315			240.2	0.591063	0.149522	0.534047	0.036107
		240.4	0.532911	0.309598	0.09792	0.008825			240.4	0.533053	0.313282	0.062715	0.000395			240.4	0.759794	0.597017	0.577418	0.436318			240.4	0.590832	0.149514	0.533582	0.03588
		240.6	0.533042	0.309392	0.098009	0.009022			240.6	0.533385	0.31339	0.062799	0.000405			240.6	0.759619	0.597008	0.577896	0.436232			240.6	0.590719	0.149537	0.53329	0.035894
		240.8	0.532669	0.309801	0.097998	0.009121			240.8	0.533752	0.313271	0.062945	0.000117			240.8	0.75936	0.597307	0.577704	0.436096			240.8	0.590952	0.149891	0.533138	0.035542
		241	0.53224	0.309831	0.098596	0.009238			241	0.534343	0.313102	0.062896	-9.19e-05			241	0.759512	0.597274	0.57822	0.436399			241	0.591206	0.149856	0.532824	0.035336
		241.2	0.532622	0.310055	0.09849	0.00916			241.2	0.534737	0.313151	0.063306	-0.00017			241.2	0.759492	0.597861	0.57801	0.436489			241.2	0.591456	0.150546	0.532995	0.034978
		241.4	0.533256	0.310172	0.098273	0.009391			241.4	0.53457	0.313266	0.063145	-3.44e-05			241.4	0.759006	0.598054	0.577785	0.436653			241.4	0.591686	0.150517	0.533083	0.034959
		241.6	0.533015	0.310683	0.098104	0.009554			241.6	0.534896	0.313283	0.063422	-0.0001			241.6	0.758898	0.597937	0.577521	0.437343			241.6	0.592092	0.150426	0.533203	0.034027
		241.8	0.532875	0.310943	0.0975	0.009276			241.8	0.53449	0.312693	0.063377	-8.33e-05			241.8	0.759313	0.597768	0.577824	0.437815			241.8	0.593198	0.150613	0.53396	0.033993
		242	0.532076	0.311412	0.097843	0.009367			242	0.534589	0.312773	0.063796	-9.59e-05			242	0.759425	0.598019	0.577831	0.438321			242	0.593414	0.150537	0.534073	0.033848
		242.2	0.532046	0.31131	0.097814	0.008793			242.2	0.534661	0.312814	0.063731	-0.00017			242.2	0.759432	0.598453	0.577836	0.438156			242.2	0.593485	0.150745	0.534214	0.033686
		242.4	0.531876	0.31151	0.098075	0.008659			242.4	0.534713	0.313064	0.063617	0.000121			242.4	0.759701	0.598219	0.577765	0.43826			242.4	0.593752	0.150566	0.534577	0.033614
		242.6	0.532213	0.311992	0.098384	0.008237			242.6	0.534043	0.313419	0.063711	0.000195			242.6	0.759878	0.598385	0.577765	0.438296			242.6	0.594288	0.151028	0.534632	0.03396
		242.8	0.532788	0.311923	0.098375	0.007965			242.8	0.533837	0.313431	0.063942	0.000395			242.8	0.760352	0.598477	0.577922	0.439035			242.8	0.594017	0.151279	0.535352	0.033888
		243	0.532568	0.311993	0.098329	0.007936			243	0.533882	0.313386	0.063656	0.000559			243	0.760485	0.598638	0.57748	0.439512			243	0.594166	0.151091	0.53569	0.034577
		243.2	0.53203	0.312326	0.098435	0.008073			243.2	0.533715	0.31353	0.063445	0.000635			243.2	0.76123	0.59848	0.577619	0.439511			243.2	0.593513	0.151371	0.535909	0.035331
		243.4	0.531622	0.3122	0.097784	0.008343			243.4	0.533541	0.313633	0.063454	0.000594			243.4	0.760961	0.598538	0.577467	0.43935			243.4	0.592593	0.151524	0.536183	0.035459
		243.6	0.5319	0.312431	0.097311	0.008435			243.6	0.534165	0.314096	0.063609	0.000465			243.6	0.76162	0.598427	0.577219	0.439051			243.6	0.592151	0.15189	0.53649	0.03539
		243.8	0.531736	0.312441	0.09709	0.00876			243.8	0.534466	0.314257	0.06329	0.000374			243.8	0.761465	0.598562	0.57717	0.438942			243.8	0.591887	0.151425	0.536527	0.035559
		244	0.531553	0.31272	0.097165	0.008724			244	0.534758	0.314243	0.062994	0.000326			244	0.761597	0.598709	0.57698	0.439004			244	0.592135	0.151481	0.536171	0.035682
		244.2	0.531344	0.312279	0.097398	0.008707			244.2	0.534494	0.314228	0.063046	0.000619			244.2	0.762157	0.598603	0.576976	0.438678			244.2	0.592591	0.151097	0.535717	0.035527
		244.4	0.531187	0.311743	0.09726	0.008798			244.4	0.535044	0.314474	0.06286	0.000857			244.4	0.762064	0.598742	0.576519	0.438513			244.4	0.592261	0.151591	0.535755	0.035553
		244.6	0.530555	0.311281	0.097021	0.008884			244.6	0.535004	0.314496	0.062399	0.000883			244.6	0.762511	0.598351	0.576133	0.438562			244.6	0.591896	0.151858	0.536308	0.035215
		244.8	0.530554	0.311254	0.097399	0.008966			244.8	0.535078	0.314089	0.062392	0.00054			244.8	0.762088	0.598658	0.575751	0.437916			244.8	0.592204	0.151957	0.536499	0.034923
		245	0.530709	0.311013	0.097957	0.008872			245	0.535398	0.314454	0.062251	0.000464			245	0.761283	0.598763	0.575656	0.437581			245	0.591989	0.152031	0.536759	0.034692
		245.2	0.53128	0.311089	0.097702	0.009235			245.2	0.535089	0.314745	0.062079	0.000658			245.2	0.761644	0.599093	0.575451	0.437484			245.2	0.592013	0.152267	0.536823	0.033874
		245.4	0.531445	0.311392	0.097831	0.009499			245.4	0.534939	0.314756	0.061665	0.000508			245.4	0.761566	0.598999	0.575528	0.437415			245.4	0.592237	0.152235	0.536566	0.033506
		245.6	0.531427	0.311449	0.098151	0.009577			245.6	0.534895	0.314608	0.061877	0.000264			245.6	0.761844	0.599277	0.575804	0.437814			245.6	0.592483	0.15218	0.536794	0.033185
		245.8	0.53167	0.31155	0.098304	0.009222			245.8	0.534588	0.314668	0.062075	0.000107			245.8	0.762245	0.599352	0.576416	0.437781			245.8	0.592587	0.151604	0.536612	0.033469
		246	0.531707	0.311067	0.099766	0.00917			246	0.53456	0.314835	0.062486	0.000319			246	0.762048	0.599451	0.576754	0.437974			246	0.593001	0.151596	0.535859	0.033542
		246.2	0.531862	0.311043	0.10013	0.009039			246.2	0.534359	0.314928	0.062253	0.000656			246.2	0.762251	0.599651	0.577346	0.437393			246.2	0.59322	0.151879	0.535958	0.034019
		246.4	0.532023	0.311546	0.100322	0.009461			246.4	0.53403	0.315153	0.062662	0.000829			246.4	0.7624	0.599794	0.578059	0.437733			246.4	0.593456	0.151575	0.535984	0.034231
		246.6	0.532484	0.31237	0.100519	0.009519			246.6	0.533601	0.314906	0.063143	0.000825			246.6	0.762087	0.600082	0.578774	0.437663			246.6	0.593073	0.152362	0.536034	0.034912
		246.8	0.532884	0.312428	0.10058	0.009202			246.8	0.534132	0.314652	0.063329	0.000927			246.8	0.76225	0.600613	0.579493	0.438479			246.8	0.593056	0.152576	0.536905	0.035018
		247	0.533014	0.312757	0.100804	0.009104			247	0.534077	0.314813	0.063444	0.000819			247	0.762159	0.60089	0.579092	0.438242			247	0.593103	0.152569	0.536835	0.03582
		247.2	0.533423	0.3125	0.100973	0.009427			247.2	0.533705	0.314888	0.063533	0.000541			247.2	0.762075	0.600857	0.57944	0.438691			247.2	0.593064	0.152852	0.536807	0.035806
		247.4	0.533513	0.312631	0.100671	0.009524			247.4	0.533806	0.314806	0.063658	0.000595			247.4	0.761924	0.600212	0.579462	0.439039			247.4	0.592944	0.152836	0.537193	0.03609
		247.6	0.533345	0.312317	0.100371	0.009685			247.6	0.53413	0.315	0.063766	0.000141			247.6	0.762699	0.599584	0.579304	0.438959			247.6	0.593707	0.15282	0.537223	0.036521
		247.8	0.533256	0.312139	0.100407	0.010012			247.8	0.533697	0.31505	0.063805	0.000728			247.8	0.762589	0.599665	0.579047	0.439105			247.8	0.594362	0.152501	0.537642	0.036894
		248	0.53282	0.312327	0.099908	0.0099			248	0.533549	0.31489	0.063656	0.00079			248	0.762747	0.599395	0.578793	0.439373			248	0.595112	0.152641	0.538117	0.036548
		248.2	0.532339	0.312662	0.099945	0.009538			248.2	0.533505	0.314988	0.063624	0.000998			248.2	0.762878	0.599205	0.578361	0.439892			248.2	0.595644	0.15287	0.538753	0.036709
		248.4	0.532377	0.3122	0.099765	0.009666			248.4	0.533516	0.314875	0.063292	0.000912			248.4	0.763024	0.599063	0.578376	0.440094			248.4	0.595639	0.153256	0.539718	0.036449
		248.6	0.532184	0.312087	0.099309	0.009326			248.6	0.533504	0.314856	0.062876	0.001007			248.6	0.762812	0.59909	0.578157	0.440557			248.6	0.595317	0.153072	0.539827	0.035533
		248.8	0.532383	0.3119	0.099686	0.009361			248.8	0.533739	0.315288	0.062965	0.001246			248.8	0.761717	0.598978	0.578458	0.440384			248.8	0.595609	0.152956	0.539875	0.035687
		249	0.532617	0.31182	0.099673	0.008741			249	0.534055	0.315655	0.062554	0.001137			249	0.761749	0.599661	0.578791	0.440562			249	0.595338	0.15285	0.539836	0.035272
		249.2	0.53308	0.311795	0.099215	0.008379			249.2	0.534435	0.315835	0.062652	0.001262			249.2	0.762066	0.599799	0.57937	0.440816			249.2	0.595264	0.152509	0.539413	0.035134
		249.4	0.53299	0.311579	0.099698	0.00791			249.4	0.534888	0.31629	0.062651	0.001096			249.4	0.762013	0.600284	0.579249	0.440772			249.4	0.595442	0.152371	0.539532	0.035089
		249.6	0.532828	0.311202	0.100129	0.007819			249.6	0.535038	0.317015	0.063098	0.001135			249.6	0.762183	0.600904	0.579055	0.440846			249.6	0.595649	0.152681	0.539698	0.03546
		249.8	0.533031	0.31138	0.100054	0.007456			249.8	0.535209	0.317415	0.063208	0.001139			249.8	0.76217	0.600522	0.579336	0.440533			249.8	0.595408	0.15271	0.53943	0.036193
		250	0.532936	0.311542	0.100691	0.007341			250	0.535358	0.317514	0.063176	0.001492			250	0.762072	0.600791	0.579781	0.440459			250	0.595719	0.152997	0.538552	0.036525
		250.2	0.53244	0.312472	0.100323	0.007653			250.2	0.535359	0.317881	0.063228	0.001633			250.2	0.762497	0.601399	0.579831	0.440583			250.2	0.595506	0.153184	0.538497	0.036996
		250.4	0.53195	0.312617	0.10041	0.007728			250.4	0.535317	0.317836	0.063304	0.001691			250.4	0.762724	0.60175	0.579801	0.440559			250.4	0.595006	0.152809	0.538354	0.036732
		250.6	0.531985	0.313041	0.100387	0.007592			250.6	0.53539	0.317935	0.063571	0.001122			250.6	0.76271	0.602039	0.579272	0.440627			250.6	0.594986	0.153386	0.538257	0.036941
		250.8	0.531992	0.312823	0.10052	0.007743			250.8	0.535606	0.317781	0.063584	0.001052			250.8	0.763257	0.602923	0.57905	0.441063			250.8	0.59506	0.153346	0.53811	0.036775
		251	0.531824	0.312777	0.101066	0.008573			251	0.535294	0.317826	0.063885	0.000756			251	0.763848	0.602847	0.578622	0.440905			251	0.594713	0.153541	0.53807	0.037042
		251.2	0.532195	0.312898	0.101185	0.00891			251.2	0.535119	0.317935	0.063812	0.000385			251.2	0.764006	0.602454	0.579141	0.441726			251.2	0.594391	0.153809	0.537887	0.036857
		251.4	0.531372	0.313136	0.100987	0.009063			251.4	0.535392	0.31808	0.063652	-3.12e-05			251.4	0.763835	0.602398	0.57867	0.441717			251.4	0.594233	0.153878	0.538436	0.036963
		251.6	0.531044	0.31314	0.100417	0.009354			251.6	0.535455	0.31785	0.063823	-0.00023			251.6	0.763818	0.602656	0.578592	0.441397			251.6	0.59428	0.153651	0.538418	0.037039
		251.8	0.531335	0.314102	0.100522	0.00994			251.8	0.535473	0.317547	0.06399	-0.00016			251.8	0.763927	0.602308	0.57792	0.441497			251.8	0.594075	0.154265	0.539305	0.037309
		252	0.531065	0.314224	0.100811	0.009992			252	0.535682	0.317305	0.063876	-0.00013			252	0.763727	0.602127	0.577529	0.441887			252	0.594308	0.154292	0.539578	0.037144
		252.2	0.531334	0.314174	0.10133	0.010699			252.2	0.535554	0.3171	0.063978	7.09355e-05			252.2	0.764337	0.601965	0.577572	0.442561			252.2	0.594322	0.15477	0.539322	0.037352
		252.4	0.531454	0.313473	0.101172	0.011161			252.4	0.53576	0.316933	0.063959	-1.93e-06			252.4	0.764229	0.601822	0.57799	0.442631			252.4	0.594497	0.154797	0.539291	0.037276
		252.6	0.531685	0.313293	0.101012	0.011524			252.6	0.536221	0.316923	0.063958	3.74688e-06			252.6	0.763541	0.602019	0.577895	0.442547			252.6	0.594246	0.154719	0.538749	0.037288
		252.8	0.531846	0.312803	0.101017	0.0114			252.8	0.536295	0.316968	0.063903	-0.00019			252.8	0.763014	0.601758	0.578024	0.442012			252.8	0.594646	0.154796	0.538692	0.037736
		253	0.532173	0.312739	0.100849	0.011263			253	0.536971	0.316952	0.063847	-0.00019			253	0.763621	0.602378	0.578801	0.441956			253	0.59489	0.154523	0.539145	0.037567
		253.2	0.532181	0.312761	0.100915	0.01142			253.2	0.537587	0.31698	0.064199	-9.24e-05			253.2	0.763554	0.602349	0.579299	0.441624			253.2	0.594925	0.154122	0.538934	0.03767
		253.4	0.53207	0.31225	0.101382	0.011342			253.4	0.537924	0.317133	0.064115	-0.00017			253.4	0.763718	0.602494	0.579077	0.440996			253.4	0.59557	0.153841	0.538877	0.037208
		253.6	0.532174	0.312198	0.101662	0.011426			253.6	0.538357	0.317184	0.064637	0.000225			253.6	0.763666	0.601757	0.57937	0.440956			253.6	0.596338	0.154318	0.538502	0.0374
		253.8	0.532561	0.312374	0.101641	0.011002			253.8	0.538395	0.316841	0.064234	0.000571			253.8	0.763673	0.601204	0.579883	0.440682			253.8	0.596368	0.15388	0.538112	0.037109
		254	0.532307	0.312439	0.101892	0.0105			254	0.538327	0.316626	0.063721	0.000587			254	0.7639	0.601478	0.580052	0.441173			254	0.596797	0.153641	0.53776	0.036341
		254.2	0.531997	0.311883	0.101737	0.010498			254.2	0.538238	0.316758	0.063821	0.000538			254.2	0.763836	0.60146	0.579643	0.441784			254.2	0.597203	0.153722	0.538117	0.035472
		254.4	0.531429	0.311686	0.101805	0.009787			254.4	0.537896	0.316616	0.063688	0.000412			254.4	0.76388	0.601463	0.579988	0.441647			254.4	0.597235	0.153362	0.538542	0.035208
		254.6	0.531859	0.312002	0.101702	0.009182			254.6	0.5379	0.316895	0.064176	0.000227			254.6	0.76367	0.601887	0.580018	0.442008			254.6	0.597301	0.153655	0.5389	0.03516
		254.8	0.53206	0.312166	0.102094	0.009206			254.8	0.537985	0.316505	0.064327	0.00063			254.8	0.764361	0.602255	0.580309	0.442294			254.8	0.597086	0.15364	0.538886	0.034956
		255	0.532137	0.312526	0.102011	0.00886			255	0.537633	0.316696	0.064404	0.000733			255	0.764346	0.602354	0.581046	0.44241			255	0.596794	0.153676	0.538964	0.034954
		255.2	0.532771	0.312779	0.101565	0.008294			255.2	0.537535	0.316646	0.064731	0.000502			255.2	0.763719	0.602357	0.581433	0.442899			255.2	0.596407	0.153635	0.538734	0.034685
		255.4	0.532857	0.313307	0.101262	0.008282			255.4	0.537218	0.316617	0.064802	0.000458			255.4	0.763698	0.602872	0.581283	0.443098			255.4	0.596343	0.154035	0.539648	0.03472
		255.6	0.533471	0.313732	0.100788	0.00866			255.6	0.537143	0.316851	0.065218	0.000883			255.6	0.76399	0.602851	0.581285	0.443426			255.6	0.596011	0.154089	0.539824	0.03485
		255.8	0.533445	0.314067	0.101562	0.009477			255.8	0.536925	0.317085	0.065476	0.00096			255.8	0.76454	0.602602	0.58055	0.443245			255.8	0.595864	0.154484	0.540143	0.034793
		256	0.532983	0.313896	0.101761	0.009755			256	0.536999	0.317593	0.065551	0.001221			256	0.764856	0.602638	0.580594	0.443396			256	0.596333	0.154661	0.539571	0.034442
		256.2	0.533218	0.313652	0.10181	0.010368			256.2	0.536789	0.31766	0.065553	0.001397			256.2	0.764712	0.602788	0.580651	0.443632			256.2	0.596631	0.155315	0.539406	0.03511
		256.4	0.533577	0.313778	0.10198	0.010694			256.4	0.536498	0.318151	0.065495	0.001147			256.4	0.763504	0.602405	0.58029	0.443392			256.4	0.596914	0.155419	0.539037	0.035409
		256.6	0.533616	0.313996	0.102729	0.011024			256.6	0.536487	0.318399	0.065407	0.000959			256.6	0.763649	0.602708	0.579644	0.443625			256.6	0.596706	0.155154	0.539189	0.035668
		256.8	0.533432	0.314078	0.102675	0.011537			256.8	0.536688	0.31808	0.065618	0.001114			256.8	0.764186	0.602669	0.579445	0.443617			256.8	0.596875	0.155463	0.53926	0.035877
		257	0.533346	0.314503	0.102967	0.012226			257	0.537449	0.318003	0.06574	0.00126			257	0.764525	0.602765	0.579488	0.443851			257	0.597097	0.155351	0.539262	0.036443
		257.2	0.533275	0.314942	0.10304	0.012271			257.2	0.53751	0.317761	0.065592	0.000938			257.2	0.764386	0.603079	0.579254	0.443747			257.2	0.596884	0.154728	0.538788	0.03727
		257.4	0.533491	0.31475	0.103444	0.012386			257.4	0.537642	0.317583	0.065637	0.001137			257.4	0.764168	0.602602	0.579105	0.443856			257.4	0.597074	0.154385	0.5388	0.037004
		257.6	0.533946	0.315319	0.103633	0.012144			257.6	0.537947	0.317422	0.065612	0.001459			257.6	0.764237	0.602341	0.579168	0.443813			257.6	0.597236	0.154786	0.539176	0.037152
		257.8	0.53413	0.315247	0.103451	0.011552			257.8	0.537981	0.316933	0.06505	0.001185			257.8	0.765049	0.602602	0.579101	0.44385			257.8	0.597191	0.155224	0.539422	0.03676
		258	0.533678	0.314733	0.103053	0.011184			258	0.538183	0.316651	0.065057	0.000376			258	0.764658	0.602584	0.579185	0.44413			258	0.597097	0.155996	0.540018	0.036656
		258.2	0.533518	0.314507	0.102618	0.010735			258.2	0.538171	0.316632	0.065217	-0.00013			258.2	0.764502	0.602953	0.579405	0.443813			258.2	0.597049	0.156491	0.540447	0.036798
		258.4	0.53356	0.314927	0.102649	0.01026			258.4	0.537972	0.316905	0.065186	-0.00034			258.4	0.764895	0.602801	0.580159	0.443306			258.4	0.59666	0.156825	0.540684	0.03725
		258.6	0.534058	0.315342	0.102395	0.010009			258.6	0.537867	0.316902	0.065206	-0.00015			258.6	0.76512	0.603708	0.579964	0.4434			258.6	0.596156	0.157372	0.540663	0.037086
		258.8	0.534073	0.315222	0.101847	0.009938			258.8	0.537543	0.316886	0.065326	-0.0002			258.8	0.765956	0.603886	0.580239	0.443379			258.8	0.595744	0.157321	0.540716	0.03718
		259	0.533783	0.315257	0.101721	0.009977			259	0.537331	0.317017	0.064932	-0.00045			259	0.765897	0.604044	0.580707	0.443213			259	0.595419	0.15754	0.541325	0.036897
		259.2	0.533992	0.315115	0.10165	0.009737			259.2	0.537449	0.317111	0.065012	-0.00088			259.2	0.766345	0.603948	0.580409	0.443504			259.2	0.595142	0.1576	0.54199	0.036597
		259.4	0.534301	0.315378	0.101345	0.01017			259.4	0.537584	0.317312	0.064865	-0.0008			259.4	0.767277	0.605086	0.580733	0.443705			259.4	0.595693	0.157981	0.542534	0.036616
		259.6	0.533928	0.315219	0.10154	0.010249			259.6	0.537799	0.317995	0.06457	-0.0007			259.6	0.767392	0.604738	0.580605	0.443899			259.6	0.59576	0.157495	0.542181	0.036096
		259.8	0.533987	0.314892	0.101709	0.010243			259.8	0.537874	0.31801	0.0645	-0.00095			259.8	0.767647	0.605318	0.580529	0.443469			259.8	0.596539	0.157629	0.541987	0.035839
		260	0.533971	0.314163	0.101802	0.010362			260	0.538163	0.317964	0.064048	-0.00083			260	0.767431	0.605314	0.580787	0.443717			260	0.597257	0.15783	0.542016	0.035253
		260.2	0.534842	0.313705	0.102327	0.01037			260.2	0.537818	0.318183	0.063802	-0.00081			260.2	0.767099	0.605211	0.581126	0.444453			260.2	0.59747	0.157803	0.542564	0.035526
		260.4	0.535348	0.313877	0.102323	0.010633			260.4	0.537834	0.31865	0.063806	-0.0008			260.4	0.767222	0.604966	0.581193	0.445134			260.4	0.597815	0.1576	0.54294	0.03507
		260.6	0.535006	0.314101	0.10214	0.010465			260.6	0.538296	0.318792	0.063929	-0.00067			260.6	0.767688	0.604969	0.581483	0.445492			260.6	0.597721	0.157264	0.544061	0.035264
		260.8	0.534932	0.313885	0.101335	0.010856			260.8	0.538531	0.318392	0.063944	-0.00051			260.8	0.767909	0.604853	0.581726	0.445397			260.8	0.597344	0.157529	0.544186	0.035383
		261	0.534956	0.313818	0.100875	0.010621			261	0.538628	0.318931	0.063713	-0.00053			261	0.767731	0.605491	0.581167	0.445723			261	0.59769	0.157124	0.544719	0.03533
		261.2	0.535247	0.314171	0.100292	0.010246			261.2	0.538625	0.319259	0.063436	-0.0006			261.2	0.767478	0.606146	0.581281	0.446046			261.2	0.597595	0.156876	0.544906	0.035933
		261.4	0.535359	0.314372	0.10047	0.010531			261.4	0.538641	0.319332	0.063464	-0.00021			261.4	0.76706	0.606097	0.580746	0.445883			261.4	0.597759	0.156824	0.544344	0.035248
		261.6	0.535537	0.314393	0.100059	0.009994			261.6	0.538853	0.319289	0.063522	-7.74e-05			261.6	0.7673	0.606398	0.580807	0.445723			261.6	0.598222	0.157229	0.544439	0.035522
		261.8	0.535562	0.31421	0.099784	0.009393			261.8	0.538489	0.319203	0.063675	-0.00065			261.8	0.767833	0.606606	0.581019	0.445555			261.8	0.598461	0.157568	0.54422	0.035367
		262	0.535439	0.314173	0.099335	0.009387			262	0.538162	0.319381	0.064265	-0.00094			262	0.767069	0.606268	0.581064	0.445287			262	0.5984	0.157994	0.544183	0.035663
		262.2	0.53509	0.314561	0.099838	0.009469			262.2	0.537902	0.319603	0.064264	-0.00078			262.2	0.767434	0.606429	0.581239	0.445255			262.2	0.598475	0.158068	0.544396	0.03614
		262.4	0.534897	0.315174	0.100158	0.00929			262.4	0.537833	0.319807	0.064591	-0.00042			262.4	0.76779	0.606109	0.581683	0.445443			262.4	0.598409	0.158258	0.544375	0.036609
		262.6	0.534441	0.315761	0.100162	0.008985			262.6	0.537808	0.320074	0.06455	0.000253			262.6	0.768041	0.606696	0.58169	0.445492			262.6	0.597794	0.158556	0.543849	0.036791
		262.8	0.534207	0.315682	0.100471	0.009401			262.8	0.537828	0.320461	0.064726	0.000263			262.8	0.768261	0.60613	0.58144	0.445471			262.8	0.597565	0.158083	0.5438	0.037044
		263	0.533595	0.315693	0.101531	0.009618			263	0.537776	0.320587	0.064746	0.000112			263	0.76862	0.605739	0.581323	0.445385			263	0.597492	0.15829	0.543651	0.037416
		263.2	0.53373	0.316013	0.101877	0.00922			263.2	0.538188	0.320431	0.065056	-2.83e-05			263.2	0.768735	0.605678	0.581875	0.445731			263.2	0.597336	0.157413	0.542991	0.037649
		263.4	0.533914	0.315966	0.101951	0.009741			263.4	0.538372	0.320621	0.065195	0.000303			263.4	0.768855	0.605678	0.582166	0.445716			263.4	0.597667	0.157919	0.542382	0.037864
		263.6	0.533843	0.315924	0.102717	0.010025			263.6	0.538282	0.320577	0.064951	0.000377			263.6	0.768424	0.604482	0.582256	0.445699			263.6	0.598304	0.157703	0.542125	0.037706
		263.8	0.534203	0.315271	0.10296	0.010724			263.8	0.538266	0.320425	0.064999	0.000198			263.8	0.768355	0.604384	0.582935	0.445983			263.8	0.598577	0.157562	0.541771	0.037365
		264	0.534639	0.314991	0.10372	0.010852			264	0.538424	0.320468	0.065095	0.000257			264	0.768196	0.603231	0.583465	0.446178			264	0.598474	0.157756	0.541819	0.037183
		264.2	0.53519	0.314967	0.10389	0.010763			264.2	0.538446	0.321083	0.065231	0.000233			264.2	0.768231	0.602779	0.58378	0.446865			264.2	0.598617	0.158034	0.541775	0.037372
		264.4	0.53531	0.315019	0.103554	0.01072			264.4	0.538857	0.321305	0.06514	0.000282			264.4	0.767625	0.603028	0.58429	0.447144			264.4	0.599101	0.158038	0.542144	0.036714
		264.6	0.535019	0.315035	0.103842	0.010438			264.6	0.538978	0.320968	0.064855	0.000109			264.6	0.767535	0.602888	0.584587	0.446439			264.6	0.598984	0.158472	0.541738	0.036389
		264.8	0.535239	0.314346	0.103575	0.011311			264.8	0.539153	0.320788	0.064965	-0.00042			264.8	0.767663	0.603375	0.584488	0.446331			264.8	0.59943	0.15874	0.541957	0.036122
		265	0.535779	0.314568	0.10376	0.011424			265	0.539064	0.320939	0.064728	-0.00036			265	0.767707	0.604171	0.584224	0.446393			265	0.600422	0.158702	0.541788	0.035972
		265.2	0.536077	0.314586	0.103952	0.011484			265.2	0.539084	0.320535	0.064738	-0.00048			265.2	0.767595	0.60438	0.584579	0.446699			265.2	0.60065	0.158411	0.540914	0.036219
		265.4	0.536307	0.314463	0.103956	0.011135			265.4	0.539271	0.320284	0.064822	-0.00012			265.4	0.767725	0.604786	0.584416	0.446677			265.4	0.600785	0.158257	0.53986	0.035665
		265.6	0.536423	0.31423	0.104105	0.010663			265.6	0.539306	0.320054	0.065173	8.59353e-05			265.6	0.768091	0.604997	0.58457	0.446832			265.6	0.600802	0.158371	0.539933	0.035718
		265.8	0.536219	0.314256	0.104328	0.010244			265.8	0.539325	0.320055	0.065487	-0.00018			265.8	0.768367	0.605307	0.584818	0.446913			265.8	0.601234	0.158433	0.540244	0.035532
		266	0.53594	0.314491	0.104716	0.010631			266	0.539623	0.319958	0.066162	6.1086e-05			266	0.768609	0.605238	0.584924	0.447506			266	0.601478	0.158594	0.540866	0.035674
		266.2	0.535365	0.314721	0.105157	0.01028			266.2	0.539687	0.319897	0.066033	0.000261			266.2	0.768874	0.605779	0.585251	0.44779			266.2	0.601152	0.158497	0.541589	0.036176
		266.4	0.535018	0.31535	0.104875	0.009642			266.4	0.539865	0.319913	0.066209	0.000378			266.4	0.769217	0.606398	0.585251	0.447653			266.4	0.600973	0.159285	0.541587	0.036009
		266.6	0.535117	0.3157	0.104909	0.009484			266.6	0.539852	0.320501	0.066163	0.000778			266.6	0.769471	0.606845	0.584899	0.447615			266.6	0.600573	0.159781	0.541737	0.035913
		266.8	0.535161	0.315918	0.105224	0.00961			266.8	0.539848	0.320556	0.066316	0.000728			266.8	0.769118	0.607329	0.584547	0.447777			266.8	0.600459	0.159791	0.542672	0.035671
		267	0.534518	0.316144	0.105262	0.009221			267	0.539547	0.320488	0.06628	0.00056			267	0.769467	0.60739	0.584905	0.44745			267	0.599894	0.160384	0.543316	0.035738
		267.2	0.535041	0.316364	0.105309	0.008836			267.2	0.539859	0.320388	0.066276	0.00079			267.2	0.769293	0.607575	0.584921	0.4475			267.2	0.600009	0.160528	0.543465	0.035978
		267.4	0.535313	0.315959	0.105377	0.008847			267.4	0.539818	0.32076	0.066276	0.000809			267.4	0.769391	0.607166	0.584331	0.447772			267.4	0.600031	0.161737	0.543897	0.036122
		267.6	0.535241	0.316497	0.105303	0.009103			267.6	0.539659	0.320547	0.066158	0.000583			267.6	0.769278	0.606828	0.584223	0.448002			267.6	0.60051	0.161637	0.54437	0.036462
		267.8	0.535291	0.316301	0.105276	0.008804			267.8	0.539305	0.320852	0.066278	0.000204			267.8	0.769302	0.607266	0.583868	0.448203			267.8	0.600238	0.161317	0.544091	0.03644
		268	0.53598	0.316465	0.105306	0.00862			268	0.539437	0.320838	0.066476	1.82486e-05			268	0.769269	0.60712	0.583347	0.44812			268	0.60048	0.162058	0.544344	0.036765
		268.2	0.535941	0.316432	0.104582	0.00868			268.2	0.53956	0.321131	0.066077	0.000166			268.2	0.768779	0.60766	0.583101	0.447982			268.2	0.600914	0.162152	0.544458	0.036582
		268.4	0.536055	0.316687	0.104354	0.008909			268.4	0.539578	0.321065	0.066175	-9.53e-05			268.4	0.768673	0.608112	0.583077	0.447787			268.4	0.601307	0.161665	0.544577	0.036511
		268.6	0.536528	0.316955	0.104339	0.009592			268.6	0.539332	0.320968	0.066011	-0.00032			268.6	0.768776	0.608077	0.582605	0.447081			268.6	0.60119	0.161218	0.544266	0.036683
		268.8	0.537001	0.316903	0.103386	0.010248			268.8	0.539521	0.320896	0.066237	-0.00064			268.8	0.768947	0.607823	0.582456	0.446954			268.8	0.601422	0.160369	0.544361	0.036947
		269	0.537146	0.317036	0.10312	0.009911			269	0.539557	0.320829	0.065962	-0.00035			269	0.769374	0.608161	0.582384	0.446998			269	0.601292	0.159407	0.543874	0.036824
		269.2	0.536911	0.316301	0.103119	0.009948			269.2	0.539695	0.320909	0.066172	-0.00053			269.2	0.769013	0.608334	0.582094	0.447237			269.2	0.601553	0.158755	0.542842	0.036747
		269.4	0.537253	0.316381	0.103437	0.009973			269.4	0.539838	0.32098	0.066121	-0.00051			269.4	0.768948	0.608062	0.581923	0.447413			269.4	0.601387	0.158163	0.542613	0.036632
		269.6	0.536595	0.316427	0.103549	0.010372			269.6	0.53961	0.32123	0.066256	-0.00042			269.6	0.768662	0.608033	0.581653	0.447454			269.6	0.601475	0.158021	0.543166	0.036431
		269.8	0.536481	0.315941	0.103327	0.010858			269.8	0.539757	0.32133	0.066554	-0.00058			269.8	0.768741	0.608119	0.582178	0.447732			269.8	0.60208	0.158022	0.543062	0.036277
		270	0.536694	0.315846	0.103643	0.011012			270	0.539903	0.321079	0.066558	-0.00024			270	0.769087	0.607769	0.582029	0.447701			270	0.602346	0.158152	0.543338	0.036676
		270.2	0.536571	0.315509	0.103885	0.010959			270.2	0.539809	0.321208	0.066531	-0.00044			270.2	0.769009	0.607813	0.582629	0.447421			270.2	0.602452	0.158262	0.543907	0.036517
		270.4	0.53638	0.315642	0.103591	0.01072			270.4	0.539814	0.32116	0.06644	-8.82e-05			270.4	0.769762	0.60823	0.583157	0.447244			270.4	0.602653	0.159304	0.543419	0.036175
		270.6	0.536503	0.31541	0.104138	0.010888			270.6	0.539588	0.321392	0.066174	0.000432			270.6	0.769406	0.608058	0.583544	0.447367			270.6	0.60281	0.159408	0.543956	0.036441
		270.8	0.536202	0.31584	0.104673	0.010608			270.8	0.539288	0.321688	0.065948	0.000541			270.8	0.76903	0.608311	0.58452	0.447328			270.8	0.602648	0.15985	0.543318	0.036534
		271	0.535976	0.315548	0.105094	0.010539			271	0.539079	0.321319	0.065973	0.000678			271	0.769207	0.608132	0.58513	0.447793			271	0.602321	0.16072	0.54314	0.036892
		271.2	0.536798	0.315799	0.10558	0.010317			271.2	0.539375	0.321209	0.0663	0.000859			271.2	0.769322	0.60846	0.585392	0.448066			271.2	0.602592	0.161125	0.543	0.037128
		271.4	0.536754	0.316128	0.106167	0.010482			271.4	0.539284	0.320966	0.066195	0.000689			271.4	0.7696	0.608781	0.585518	0.448562			271.4	0.602252	0.161552	0.543121	0.037407
		271.6	0.536685	0.316124	0.105756	0.010257			271.6	0.539248	0.320669	0.066128	0.000715			271.6	0.770138	0.609044	0.585437	0.448463			271.6	0.602514	0.161681	0.543356	0.03775
		271.8	0.537037	0.316015	0.105966	0.009534			271.8	0.538928	0.320843	0.066348	0.000856			271.8	0.770267	0.609426	0.58571	0.448839			271.8	0.602459	0.162062	0.54311	0.037313
		272	0.537128	0.315808	0.105997	0.009804			272	0.539586	0.32077	0.066413	0.001105			272	0.770315	0.608914	0.585695	0.448867			272	0.602316	0.162701	0.543156	0.03743
		272.2	0.537251	0.31591	0.105838	0.009576			272.2	0.539667	0.32132	0.066141	0.001549			272.2	0.770287	0.609299	0.585774	0.449021			272.2	0.601901	0.162654	0.543471	0.037139
		272.4	0.537566	0.316231	0.105788	0.009907			272.4	0.539783	0.321153	0.066369	0.001702			272.4	0.770345	0.609373	0.58541	0.449263			272.4	0.601643	0.162768	0.543731	0.037479
		272.6	0.537762	0.316606	0.105453	0.010113			272.6	0.540147	0.321222	0.066064	0.001566			272.6	0.77071	0.609331	0.584783	0.449187			272.6	0.60111	0.162953	0.544168	0.037391
		272.8	0.537634	0.316806	0.104781	0.009581			272.8	0.540257	0.321095	0.06596	0.001463			272.8	0.770765	0.609022	0.584581	0.448862			272.8	0.60134	0.162975	0.544457	0.036981
		273	0.537295	0.316799	0.104794	0.009685			273	0.540072	0.321517	0.065935	0.001499			273	0.770694	0.609102	0.584444	0.449467			273	0.601447	0.162652	0.545043	0.036726
		273.2	0.536666	0.316928	0.105063	0.009822			273.2	0.540012	0.321923	0.06584	0.001103			273.2	0.770552	0.60933	0.584023	0.44905			273.2	0.601679	0.162597	0.545486	0.036672
		273.4	0.53685	0.317291	0.104235	0.009657			273.4	0.540043	0.322002	0.065779	0.001342			273.4	0.770705	0.609058	0.583863	0.449223			273.4	0.601711	0.162412	0.546239	0.036831
		273.6	0.536333	0.317299	0.103762	0.009275			273.6	0.540452	0.32224	0.066037	0.001827			273.6	0.770463	0.609278	0.583844	0.448972			273.6	0.60238	0.16263	0.546344	0.036905
		273.8	0.536189	0.317137	0.103344	0.009315			273.8	0.54111	0.322673	0.066519	0.001921			273.8	0.770251	0.609273	0.583915	0.449173			273.8	0.602861	0.16283	0.546224	0.037364
		274	0.535992	0.317407	0.103482	0.008778			274	0.541404	0.32272	0.066185	0.002044			274	0.770293	0.608263	0.584012	0.449087			274	0.603268	0.162934	0.546793	0.037925
		274.2	0.536021	0.317547	0.103497	0.008897			274.2	0.541582	0.323054	0.066265	0.001685			274.2	0.769805	0.608308	0.58417	0.448904			274.2	0.603577	0.162949	0.547049	0.038018
		274.4	0.535656	0.317613	0.103355	0.00881			274.4	0.541921	0.323616	0.065982	0.001893			274.4	0.76976	0.608128	0.584323	0.449097			274.4	0.603545	0.163397	0.545782	0.038647
		274.6	0.535561	0.317646	0.103933	0.009143			274.6	0.542032	0.324195	0.066295	0.00222			274.6	0.769327	0.607798	0.584347	0.449458			274.6	0.60302	0.16338	0.545473	0.039234
		274.8	0.535891	0.317973	0.104548	0.008895			274.8	0.542077	0.324585	0.066523	0.002032			274.8	0.768998	0.60838	0.585243	0.449821			274.8	0.602786	0.163531	0.544565	0.038898
		275	0.536163	0.317959	0.104956	0.009406			275	0.542499	0.324123	0.066577	0.001895			275	0.768895	0.60837	0.585573	0.450245			275	0.60312	0.16342	0.545458	0.038876
		275.2	0.536642	0.318291	0.10464	0.009742			275.2	0.542429	0.324334	0.066683	0.001562			275.2	0.769605	0.608551	0.585614	0.450176			275.2	0.603856	0.163235	0.545374	0.039221
		275.4	0.536489	0.317416	0.105088	0.009373			275.4	0.542349	0.323935	0.066492	0.001359			275.4	0.769735	0.608855	0.585133	0.450452			275.4	0.604005	0.162989	0.545341	0.039447
		275.6	0.537007	0.317212	0.105041	0.009179			275.6	0.542607	0.323657	0.0669	0.001634			275.6	0.770087	0.608902	0.585197	0.45017			275.6	0.604196	0.163048	0.545334	0.03937
		275.8	0.53742	0.317299	0.10546	0.009334			275.8	0.542236	0.323562	0.067181	0.001505			275.8	0.769809	0.609099	0.58547	0.450593			275.8	0.60406	0.163353	0.544971	0.039188
		276	0.537369	0.316765	0.106268	0.009094			276	0.542546	0.323274	0.067143	0.001542			276	0.770212	0.609024	0.585566	0.450305			276	0.603296	0.163123	0.54498	0.03953
		276.2	0.537526	0.316972	0.106988	0.00916			276.2	0.54218	0.322829	0.067105	0.001464			276.2	0.770652	0.609188	0.58586	0.450432			276.2	0.602667	0.163386	0.545475	0.039369
		276.4	0.537497	0.316967	0.107006	0.009483			276.4	0.542162	0.322595	0.067378	0.001451			276.4	0.770688	0.609124	0.585364	0.450278			276.4	0.602649	0.163479	0.545889	0.039747
		276.6	0.537535	0.317447	0.106635	0.009366			276.6	0.541929	0.322607	0.067407	0.001147			276.6	0.771416	0.609361	0.585127	0.450128			276.6	0.602909	0.163654	0.545996	0.038975
		276.8	0.537384	0.317294	0.106394	0.009316			276.8	0.541451	0.322644	0.067163	0.00097			276.8	0.771675	0.609268	0.585146	0.449927			276.8	0.603039	0.163106	0.546358	0.038161
		277	0.537005	0.317103	0.106394	0.009427			277	0.541236	0.322772	0.067069	0.00103			277	0.772362	0.609783	0.585029	0.450311			277	0.602612	0.162816	0.546688	0.037767
		277.2	0.53698	0.316926	0.106195	0.009348			277.2	0.541553	0.322724	0.06674	0.00113			277.2	0.772982	0.610432	0.584813	0.449758			277.2	0.60283	0.16273	0.546793	0.037429
		277.4	0.536902	0.316859	0.105321	0.009382			277.4	0.541798	0.322532	0.066957	0.001535			277.4	0.773318	0.610533	0.584595	0.449881			277.4	0.603282	0.162917	0.546708	0.037314
		277.6	0.536767	0.316685	0.105318	0.009978			277.6	0.542464	0.322565	0.066895	0.001604			277.6	0.773112	0.610488	0.584179	0.450397			277.6	0.603599	0.163256	0.54673	0.037168
		277.8	0.536476	0.316962	0.105105	0.010319			277.8	0.542549	0.323157	0.066752	0.001275			277.8	0.772498	0.610137	0.584002	0.451			277.8	0.603514	0.163962	0.546839	0.037308
		278	0.536323	0.316771	0.105002	0.010396			278	0.542637	0.322909	0.066202	0.001276			278	0.772991	0.60968	0.584014	0.451178			278	0.603347	0.164186	0.547099	0.03732
		278.2	0.53635	0.317254	0.104675	0.010451			278.2	0.543041	0.323418	0.066425	0.001668			278.2	0.772831	0.610024	0.583461	0.45186			278.2	0.603746	0.164396	0.547017	0.037052
		278.4	0.536191	0.316937	0.104358	0.010529			278.4	0.542816	0.323951	0.06658	0.001807			278.4	0.772874	0.609618	0.584283	0.452212			278.4	0.603938	0.164852	0.546297	0.036504
		278.6	0.536271	0.316917	0.104551	0.010356			278.6	0.542622	0.324011	0.06683	0.002066			278.6	0.772693	0.609346	0.58438	0.452652			278.6	0.60364	0.164922	0.546315	0.036272
		278.8	0.536363	0.31663	0.104522	0.01054			278.8	0.542602	0.324112	0.066548	0.001925			278.8	0.772576	0.609252	0.584817	0.452853			278.8	0.604332	0.165174	0.546308	0.035776
		279	0.536466	0.316826	0.103915	0.010913			279	0.542671	0.323858	0.066073	0.00132			279	0.77278	0.608879	0.584941	0.452738			279	0.605016	0.165508	0.546487	0.035834
		279.2	0.536601	0.316962	0.103448	0.010773			279.2	0.542377	0.323722	0.066257	0.001179			279.2	0.7733	0.60917	0.584618	0.452714			279.2	0.605587	0.165769	0.546324	0.036061
		279.4	0.536493	0.316842	0.103992	0.010008			279.4	0.542353	0.323209	0.066423	0.000999			279.4	0.7731	0.609406	0.584772	0.452787			279.4	0.605194	0.165676	0.546423	0.036228
		279.6	0.537131	0.317238	0.103861	0.010161			279.6	0.542292	0.323175	0.066863	0.000885			279.6	0.772979	0.609301	0.585312	0.452581			279.6	0.605138	0.165391	0.546042	0.036485
		279.8	0.537379	0.317016	0.104096	0.009668			279.8	0.542052	0.323074	0.067133	0.000354			279.8	0.773117	0.608822	0.585826	0.452485			279.8	0.604887	0.165448	0.546306	0.03682
		280	0.537725	0.316941	0.104302	0.009208			280	0.542072	0.323085	0.066933	0.000417			280	0.773194	0.608699	0.586637	0.452002			280	0.604572	0.164748	0.546644	0.037262
		280.2	0.537743	0.317057	0.104462	0.009343			280.2	0.541841	0.322913	0.067117	8.27687e-05			280.2	0.773097	0.608885	0.587015	0.451756			280.2	0.604534	0.164771	0.546953	0.037553
		280.4	0.538043	0.317009	0.104215	0.008862			280.4	0.541771	0.322676	0.067282	-0.00018			280.4	0.773047	0.608865	0.587191	0.451641			280.4	0.604449	0.164758	0.547306	0.037871
		280.6	0.53878	0.317367	0.104113	0.009136			280.6	0.541605	0.322487	0.067198	-0.00049			280.6	0.773616	0.609509	0.587446	0.451623			280.6	0.604582	0.165245	0.54758	0.037759
		280.8	0.538619	0.316962	0.104717	0.009031			280.8	0.541739	0.32231	0.0669	-0.00089			280.8	0.773654	0.609793	0.587856	0.4515			280.8	0.604298	0.164592	0.547987	0.038216
		281	0.539067	0.317096	0.105417	0.009145			281	0.541754	0.322112	0.066828	-0.00112			281	0.773535	0.610318	0.588222	0.451661			281	0.604113	0.164735	0.547541	0.038323
		281.2	0.539098	0.316841	0.1057	0.009406			281.2	0.542361	0.322231	0.066415	-0.00126			281.2	0.773388	0.610959	0.588267	0.451145			281.2	0.604392	0.164649	0.547272	0.038432
		281.4	0.538908	0.316773	0.105721	0.009703			281.4	0.542441	0.322328	0.066441	-0.00135			281.4	0.773564	0.611448	0.58801	0.451475			281.4	0.604599	0.164689	0.547067	0.038779
		281.6	0.538716	0.316317	0.106491	0.01023			281.6	0.542853	0.322661	0.066347	-0.00131			281.6	0.77331	0.611971	0.588277	0.45203			281.6	0.604585	0.164675	0.546635	0.038772
		281.8	0.538351	0.31646	0.106789	0.010479			281.8	0.542549	0.322862	0.066512	-0.00128			281.8	0.773589	0.612516	0.588568	0.452645			281.8	0.604216	0.164356	0.546725	0.038641
		282	0.538176	0.316554	0.106807	0.010469			282	0.542714	0.322914	0.066814	-0.00113			282	0.773785	0.613526	0.588526	0.45289			282	0.604026	0.164209	0.546719	0.038268
		282.2	0.538296	0.31701	0.1072	0.010198			282.2	0.542552	0.323649	0.067292	-0.00078			282.2	0.773154	0.613551	0.588631	0.453395			282.2	0.604393	0.163925	0.546125	0.038003
		282.4	0.537833	0.316477	0.107574	0.010868			282.4	0.542182	0.323831	0.067278	-0.0008			282.4	0.772886	0.613726	0.588764	0.453257			282.4	0.603739	0.163986	0.545628	0.03781
		282.6	0.537251	0.316818	0.10814	0.011144			282.6	0.542654	0.324498	0.067136	-0.0004			282.6	0.773104	0.613662	0.588145	0.453489			282.6	0.603131	0.163884	0.545768	0.037565
		282.8	0.536736	0.316871	0.10834	0.011562			282.8	0.543141	0.324649	0.067052	-0.00025			282.8	0.773561	0.613608	0.587768	0.453436			282.8	0.602976	0.164481	0.545452	0.0373
		283	0.536382	0.317382	0.108529	0.011559			283	0.543131	0.324564	0.066807	-0.0005			283	0.773669	0.613519	0.587728	0.453201			283	0.603083	0.164543	0.545646	0.037103
		283.2	0.536193	0.318004	0.109171	0.011797			283.2	0.543081	0.32458	0.067097	-8.83e-05			283.2	0.773692	0.6134	0.587661	0.453652			283.2	0.603405	0.164476	0.546084	0.037097
		283.4	0.53677	0.31752	0.109398	0.011761			283.4	0.543017	0.324694	0.067054	0.000263			283.4	0.773757	0.613118	0.587381	0.453887			283.4	0.603504	0.164202	0.546698	0.037268
		283.6	0.5373	0.317595	0.109011	0.011893			283.6	0.543326	0.324809	0.06725	0.000484			283.6	0.774038	0.612775	0.587219	0.453574			283.6	0.604009	0.164161	0.547136	0.036918
		283.8	0.53782	0.317684	0.108897	0.011865			283.8	0.543364	0.324775	0.067069	0.00082			283.8	0.774125	0.612299	0.58743	0.453337			283.8	0.604142	0.164908	0.548375	0.036857
		284	0.538066	0.317644	0.10872	0.012014			284	0.543229	0.324671	0.066619	0.001311			284	0.773893	0.612231	0.587497	0.453404			284	0.604268	0.165198	0.549019	0.037034
		284.2	0.538335	0.317705	0.108846	0.011385			284.2	0.543146	0.324433	0.066998	0.000936			284.2	0.773725	0.611654	0.587321	0.45351			284.2	0.60455	0.165361	0.54943	0.037127
		284.4	0.538565	0.317652	0.108602	0.011292			284.4	0.543322	0.324161	0.067011	0.001272			284.4	0.773635	0.611273	0.587194	0.453465			284.4	0.604926	0.165724	0.549734	0.037208
		284.6	0.539214	0.3181	0.108727	0.011556			284.6	0.543664	0.324265	0.067116	0.001373			284.6	0.773623	0.61129	0.586947	0.453601			284.6	0.605389	0.166151	0.549859	0.03753
		284.8	0.539356	0.318196	0.109248	0.011126			284.8	0.543752	0.324207	0.067061	0.001136			284.8	0.773285	0.61139	0.586875	0.453624			284.8	0.606184	0.165859	0.549687	0.037936
		285	0.539402	0.318006	0.109104	0.0111			285	0.543888	0.324274	0.067264	0.00081			285	0.773113	0.611312	0.587166	0.453407			285	0.606595	0.165924	0.549608	0.037917
		285.2	0.539504	0.317786	0.108728	0.010478			285.2	0.544533	0.324407	0.066937	0.001177			285.2	0.773233	0.611845	0.586758	0.453788			285.2	0.607137	0.165955	0.549439	0.037828
		285.4	0.539674	0.317709	0.108517	0.010449			285.4	0.544513	0.324824	0.067077	0.001242			285.4	0.773371	0.611968	0.58705	0.454553			285.4	0.607412	0.165914	0.549545	0.038159
		285.6	0.539746	0.317692	0.108428	0.010585			285.6	0.544551	0.325135	0.067151	0.001171			285.6	0.773604	0.612587	0.587583	0.454971			285.6	0.607075	0.165634	0.549832	0.037936
		285.8	0.539783	0.318183	0.107724	0.010863			285.8	0.544164	0.324921	0.067113	0.000833			285.8	0.773832	0.612339	0.587277	0.455225			285.8	0.607272	0.165953	0.549751	0.037429
		286	0.539786	0.318626	0.10749	0.010381			286	0.54419	0.325092	0.067169	0.000651			286	0.773523	0.612416	0.587162	0.455117			286	0.607228	0.166085	0.549324	0.037559
		286.2	0.539287	0.318869	0.107659	0.010737			286.2	0.544126	0.325272	0.067223	0.000417			286.2	0.773561	0.612306	0.587228	0.45578			286.2	0.606872	0.16583	0.549286	0.037981
		286.4	0.538648	0.319337	0.10712	0.011252			286.4	0.543936	0.325167	0.066894	0.000742			286.4	0.773864	0.613142	0.58675	0.455856			286.4	0.606586	0.165567	0.54923	0.038194
		286.6	0.538006	0.31976	0.107326	0.01073			286.6	0.544242	0.325487	0.066816	0.000825			286.6	0.774596	0.613078	0.586562	0.45578			286.6	0.606571	0.165237	0.549425	0.038031
		286.8	0.538145	0.319186	0.107576	0.010717			286.8	0.544481	0.325309	0.066507	0.000662			286.8	0.774518	0.612782	0.58627	0.455876			286.8	0.60655	0.164972	0.548926	0.037909
		287	0.538223	0.319285	0.107759	0.010644			287	0.544409	0.325547	0.066474	0.000657			287	0.774861	0.612924	0.586688	0.455624			287	0.606868	0.165406	0.549247	0.037854
		287.2	0.538877	0.318951	0.108111	0.010658			287.2	0.544536	0.325894	0.066594	0.000639			287.2	0.775333	0.613114	0.58688	0.455964			287.2	0.607075	0.165438	0.549572	0.037824
		287.4	0.538908	0.318378	0.10756	0.010918			287.4	0.54456	0.325764	0.066727	0.000569			287.4	0.775344	0.61327	0.586556	0.455787			287.4	0.607362	0.165506	0.549591	0.037901
		287.6	0.538209	0.318596	0.107432	0.010761			287.6	0.544789	0.325823	0.067053	0.00018			287.6	0.775468	0.613304	0.586952	0.455267			287.6	0.607255	0.165784	0.549688	0.037438
		287.8	0.53806	0.318339	0.107006	0.010838			287.8	0.545052	0.326158	0.066852	4.28556e-05			287.8	0.775823	0.61315	0.587443	0.455102			287.8	0.607246	0.166069	0.550029	0.037294
		288	0.537636	0.318367	0.107088	0.0108			288	0.545232	0.326243	0.067192	9.87788e-05			288	0.776262	0.613422	0.587601	0.455028			288	0.607494	0.16592	0.549834	0.037607
		288.2	0.537431	0.31836	0.106728	0.010358			288.2	0.545403	0.326435	0.067699	-0.00025			288.2	0.775985	0.613273	0.587945	0.455022			288.2	0.607783	0.165744	0.549776	0.03737
		288.4	0.537041	0.318517	0.1065	0.010831			288.4	0.545524	0.326551	0.06776	0.000201			288.4	0.776211	0.614025	0.588218	0.454806			288.4	0.607631	0.16651	0.549653	0.037227
		288.6	0.537234	0.319098	0.106515	0.011236			288.6	0.545863	0.326531	0.068143	-0.00011			288.6	0.776203	0.613845	0.588183	0.454497			288.6	0.60802	0.166293	0.549739	0.037735
		288.8	0.537515	0.318516	0.106975	0.010943			288.8	0.545479	0.326611	0.068424	-0.00016			288.8	0.77647	0.614245	0.588619	0.454192			288.8	0.608065	0.166281	0.549884	0.038099
		289	0.53699	0.318675	0.106707	0.010905			289	0.545705	0.326387	0.068577	-0.00038			289	0.776696	0.613975	0.589412	0.453801			289	0.60779	0.166685	0.549825	0.038374
		289.2	0.537242	0.319405	0.106491	0.010147			289.2	0.545548	0.32637	0.068221	-0.00021			289.2	0.777179	0.613959	0.589372	0.45456			289.2	0.607791	0.167279	0.549673	0.038772
		289.4	0.537128	0.319968	0.106588	0.010444			289.4	0.544993	0.326475	0.068495	-0.00028			289.4	0.777514	0.613626	0.589875	0.454555			289.4	0.607914	0.16772	0.550086	0.038913
		289.6	0.53724	0.320717	0.106522	0.010163			289.6	0.545015	0.32634	0.068603	-0.0006			289.6	0.777931	0.613894	0.589918	0.454285			289.6	0.607822	0.167797	0.549822	0.03879
		289.8	0.537128	0.320838	0.106624	0.010061			289.8	0.544892	0.326034	0.068584	-0.00086			289.8	0.777948	0.613361	0.590044	0.454244			289.8	0.608077	0.168415	0.549441	0.039034
		290	0.537697	0.321052	0.106521	0.009714			290	0.544721	0.326	0.06891	-0.00073			290	0.778021	0.613411	0.590018	0.454522			290	0.608319	0.168126	0.549044	0.040093
		290.2	0.537974	0.321115	0.106639	0.009489			290.2	0.544241	0.325803	0.068979	-0.00072			290.2	0.77806	0.613834	0.589969	0.455611			290.2	0.608421	0.167786	0.549163	0.040827
		290.4	0.538431	0.320799	0.106319	0.009006			290.4	0.543806	0.326069	0.068677	-8.72e-05			290.4	0.777897	0.613834	0.58945	0.454885			290.4	0.609185	0.167531	0.548841	0.040976
		290.6	0.539087	0.320488	0.106898	0.008605			290.6	0.544087	0.326565	0.068647	-0.0003			290.6	0.777416	0.613519	0.589101	0.454353			290.6	0.609134	0.16755	0.548574	0.04087
		290.8	0.539798	0.319723	0.107391	0.008296			290.8	0.544313	0.326734	0.068708	-0.00017			290.8	0.777128	0.613784	0.58913	0.453797			290.8	0.609316	0.167868	0.548662	0.041066
		291	0.539828	0.319699	0.107538	0.008064			291	0.544408	0.326784	0.068938	-0.00015			291	0.777513	0.614128	0.589202	0.453175			291	0.609667	0.167924	0.548697	0.04157
		291.2	0.540117	0.319112	0.107373	0.008206			291.2	0.544064	0.326817	0.068729	-0.00031			291.2	0.777034	0.614046	0.589279	0.453458			291.2	0.609928	0.167423	0.548418	0.041585
		291.4	0.53948	0.318801	0.107013	0.008761			291.4	0.543992	0.326666	0.068751	-0.00075			291.4	0.776859	0.614225	0.589245	0.452939			291.4	0.610282	0.167475	0.548194	0.04136
		291.6	0.539181	0.318432	0.107061	0.008644			291.6	0.543992	0.326635	0.0686	-0.00081			291.6	0.776876	0.614527	0.589043	0.452724			291.6	0.61028	0.167457	0.548308	0.040907
		291.8	0.53879	0.318431	0.1069	0.009459			291.8	0.544237	0.326619	0.068234	-0.00077			291.8	0.777022	0.61442	0.588634	0.452806			291.8	0.610313	0.167465	0.548015	0.04118
		292	0.538123	0.318398	0.10742	0.009991			292	0.544137	0.326368	0.068174	-0.00102			292	0.775834	0.614554	0.588466	0.453034			292	0.610083	0.168038	0.548164	0.041335
		292.2	0.538043	0.318644	0.107644	0.010319			292.2	0.544086	0.326164	0.067796	-0.00103			292.2	0.775587	0.61416	0.588525	0.453095			292.2	0.609665	0.168468	0.54825	0.041154
		292.4	0.537635	0.318562	0.108317	0.01071			292.4	0.544194	0.326146	0.067497	-0.00108			292.4	0.776046	0.614514	0.588266	0.453121			292.4	0.609177	0.168908	0.548249	0.04106
		292.6	0.537463	0.318829	0.108687	0.010918			292.6	0.544504	0.325852	0.067439	-0.00138			292.6	0.776387	0.614455	0.588136	0.4531			292.6	0.609205	0.1687	0.54854	0.040593
		292.8	0.53729	0.318702	0.109114	0.010189			292.8	0.544412	0.326097	0.067123	-0.00115			292.8	0.776594	0.614329	0.58849	0.453674			292.8	0.608542	0.169422	0.548888	0.039614
		293	0.536372	0.319102	0.109116	0.010207			293	0.545148	0.325872	0.066902	-0.00145			293	0.777057	0.614841	0.588526	0.453751			293	0.60855	0.16948	0.549272	0.039525
		293.2	0.536484	0.319611	0.109211	0.010028			293.2	0.545354	0.325688	0.066764	-0.00149			293.2	0.777758	0.614457	0.588726	0.454445			293.2	0.60799	0.169331	0.549777	0.038849
		293.4	0.536794	0.319454	0.109627	0.010099			293.4	0.545752	0.325554	0.066892	-0.00127			293.4	0.777603	0.614394	0.589143	0.454641			293.4	0.607516	0.16929	0.550516	0.03774
		293.6	0.536866	0.319647	0.109796	0.009817			293.6	0.546473	0.325711	0.067141	-0.00166			293.6	0.777445	0.614223	0.589567	0.454321			293.6	0.607537	0.169211	0.550607	0.037707
		293.8	0.536991	0.319731	0.10983	0.009717			293.8	0.546784	0.325884	0.067238	-0.00153			293.8	0.77742	0.613682	0.589933	0.454735			293.8	0.607792	0.169172	0.55096	0.037603
		294	0.537864	0.319847	0.109699	0.009287			294	0.546917	0.325851	0.06718	-0.00065			294	0.77726	0.613728	0.589509	0.45537			294	0.608089	0.168705	0.551188	0.037374
		294.2	0.538036	0.32002	0.109972	0.008586			294.2	0.546991	0.325907	0.066921	-0.00051			294.2	0.777184	0.613093	0.589436	0.455888			294.2	0.6081	0.16878	0.552067	0.037584
		294.4	0.538316	0.32	0.110089	0.008346			294.4	0.547429	0.326494	0.066807	-0.00034			294.4	0.777133	0.612814	0.589359	0.455654			294.4	0.608772	0.168791	0.552715	0.03764
		294.6	0.53872	0.32038	0.110388	0.007707			294.6	0.548023	0.326844	0.067172	-0.00026			294.6	0.777339	0.61332	0.589859	0.455814			294.6	0.609237	0.168784	0.553561	0.037544
		294.8	0.539094	0.320758	0.110585	0.007403			294.8	0.547917	0.326856	0.067538	-0.0002			294.8	0.777847	0.613445	0.590202	0.455583			294.8	0.610036	0.168453	0.554037	0.038385
		295	0.539605	0.320432	0.110383	0.007719			295	0.547727	0.327302	0.067654	-0.00018			295	0.777981	0.6134	0.590106	0.456029			295	0.610154	0.167739	0.553447	0.03828
		295.2	0.540205	0.319695	0.110494	0.00824			295.2	0.547209	0.327413	0.067788	-6.09e-05			295.2	0.777686	0.613419	0.590247	0.456111			295.2	0.610735	0.167684	0.552881	0.038385
		295.4	0.539626	0.319063	0.110753	0.008339			295.4	0.547234	0.327282	0.068295	-0.00025			295.4	0.778327	0.613632	0.58958	0.456276			295.4	0.611429	0.167783	0.552903	0.038955
		295.6	0.539355	0.318608	0.110533	0.009052			295.6	0.546706	0.327093	0.06844	-6.08e-05			295.6	0.777705	0.613845	0.589109	0.456526			295.6	0.611592	0.167738	0.553091	0.039786
		295.8	0.538721	0.318618	0.110907	0.009768			295.8	0.546427	0.327179	0.068627	-0.00012			295.8	0.777402	0.613922	0.588882	0.456693			295.8	0.611297	0.167993	0.55289	0.040409
		296	0.538635	0.31781	0.111176	0.009659			296	0.546068	0.327399	0.068861	-0.00021			296	0.776839	0.614268	0.589104	0.457118			296	0.611748	0.1686	0.552712	0.040932
		296.2	0.538751	0.318021	0.111196	0.009047			296.2	0.545708	0.327753	0.069051	0.000272			296.2	0.776947	0.614877	0.588836	0.457206			296.2	0.611732	0.168721	0.552396	0.041049
		296.4	0.538113	0.318007	0.110694	0.009033			296.4	0.545839	0.328133	0.069208	0.000183			296.4	0.777519	0.615728	0.588468	0.457039			296.4	0.61206	0.168944	0.55263	0.040731
		296.6	0.538134	0.317565	0.110026	0.00893			296.6	0.545758	0.328124	0.06936	0.000473			296.6	0.777514	0.616281	0.58838	0.457441			296.6	0.612103	0.169097	0.552307	0.040077
		296.8	0.538262	0.317353	0.109867	0.008947			296.8	0.54579	0.328457	0.069375	0.000447			296.8	0.777764	0.616478	0.588105	0.457363			296.8	0.611687	0.169051	0.552135	0.03956
		297	0.538582	0.317393	0.109482	0.009464			297	0.545766	0.32801	0.069557	0.000179			297	0.777856	0.616813	0.58834	0.456936			297	0.611463	0.168961	0.551942	0.040101
		297.2	0.539163	0.318007	0.109443	0.009715			297.2	0.545272	0.327722	0.069585	0.00037			297.2	0.778311	0.616182	0.588224	0.456707			297.2	0.610819	0.168639	0.551912	0.039567
		297.4	0.53897	0.31766	0.109625	0.009766			297.4	0.545117	0.327501	0.069915	0.000519			297.4	0.778283	0.616241	0.588305	0.45644			297.4	0.610488	0.168686	0.551921	0.038895
		297.6	0.538939	0.318664	0.110148	0.010307			297.6	0.545133	0.32743	0.069921	0.000369			297.6	0.778724	0.616277	0.588485	0.456074			297.6	0.610491	0.168568	0.551388	0.038931
		297.8	0.538687	0.319635	0.109952	0.010574			297.8	0.545521	0.327348	0.069542	0.000192			297.8	0.779125	0.61611	0.588373	0.455976			297.8	0.610191	0.168484	0.551109	0.038961
		298	0.539442	0.319928	0.110141	0.010281			298	0.545977	0.326979	0.069224	0.000424			298	0.779358	0.615802	0.588572	0.4567			298	0.609174	0.168661	0.551406	0.038921
		298.2	0.539567	0.3208	0.109944	0.010567			298.2	0.545936	0.326934	0.069196	-0.00012			298.2	0.779953	0.615391	0.588917	0.456749			298.2	0.609314	0.16926	0.551312	0.039021
		298.4	0.539953	0.321433	0.109747	0.01103			298.4	0.546352	0.326988	0.069117	-0.00047			298.4	0.780596	0.616323	0.589743	0.456625			298.4	0.60991	0.1693	0.551221	0.038817
		298.6	0.540207	0.321717	0.109804	0.010846			298.6	0.546388	0.327113	0.0695	-0.00064			298.6	0.781147	0.616675	0.590128	0.456247			298.6	0.610081	0.169325	0.550809	0.038378
		298.8	0.540648	0.32232	0.110155	0.011382			298.8	0.546154	0.32712	0.069034	-0.00079			298.8	0.781456	0.61673	0.590446	0.456433			298.8	0.610293	0.169105	0.550126	0.039086
		299	0.540453	0.321163	0.11039	0.011318			299	0.546199	0.327296	0.068998	-0.00075			299	0.781521	0.616985	0.591149	0.456233			299	0.610055	0.169095	0.549989	0.038733
		299.2	0.540515	0.320913	0.110886	0.011329			299.2	0.54615	0.327416	0.069233	-0.00077			299.2	0.781869	0.617406	0.591318	0.456166			299.2	0.610605	0.169422	0.550384	0.039058
		299.4	0.540012	0.320585	0.111292	0.01075			299.4	0.546239	0.327447	0.06948	-0.00093			299.4	0.782157	0.617881	0.591546	0.45679			299.4	0.611015	0.169806	0.551099	0.039177
		299.6	0.540083	0.320171	0.111074	0.011155			299.6	0.54602	0.3276	0.069298	-0.00091			299.6	0.781492	0.618098	0.591906	0.456615			299.6	0.611599	0.169648	0.551973	0.039061
		299.8	0.539435	0.319671	0.111889	0.010633			299.8	0.546165	0.328281	0.069296	-0.00096			299.8	0.781004	0.618258	0.592099	0.456642			299.8	0.611512	0.169852	0.551858	0.038843
		300	0.539381	0.318908	0.111665	0.009936			300	0.54629	0.328496	0.069373	-0.00076			300	0.78036	0.618365	0.591791	0.456732			300	0.612377	0.169986	0.552161	0.039163
		300.2	0.539072	0.319161	0.111484	0.00948			300.2	0.546585	0.328951	0.069525	-0.00064			300.2	0.780417	0.618811	0.591604	0.456427			300.2	0.612175	0.169995	0.552737	0.03926
		300.4	0.539013	0.319157	0.111223	0.009448			300.4	0.546984	0.329164	0.069526	-0.00058			300.4	0.781028	0.618741	0.591437	0.456452			300.4	0.612442	0.170079	0.552587	0.039519
		300.6	0.539191	0.318586	0.11104	0.009362			300.6	0.546779	0.329261	0.069493	-0.00088			300.6	0.781334	0.618695	0.591413	0.456657			300.6	0.612083	0.170188	0.552515	0.039763
		300.8	0.539343	0.31881	0.11116	0.009297			300.8	0.546526	0.329325	0.069349	-0.00144			300.8	0.781578	0.61835	0.591238	0.456479			300.8	0.611706	0.170059	0.552838	0.039968
		301	0.53925	0.319144	0.111339	0.009602			301	0.546521	0.329251	0.068996	-0.00144			301	0.781616	0.617987	0.591656	0.456538			301	0.611621	0.170117	0.553202	0.040174
		301.2	0.538891	0.318891	0.112192	0.009627			301.2	0.546587	0.329371	0.06892	-0.001			301.2	0.782126	0.618016	0.591308	0.456026			301.2	0.611429	0.169713	0.553466	0.039754
		301.4	0.538873	0.319355	0.112368	0.009649			301.4	0.5467	0.329276	0.068873	-0.00131			301.4	0.781986	0.617829	0.59112	0.455956			301.4	0.611299	0.169835	0.553722	0.039689
		301.6	0.539067	0.320516	0.11277	0.009752			301.6	0.54682	0.329218	0.068918	-0.00135			301.6	0.782117	0.618104	0.591238	0.456415			301.6	0.61097	0.170158	0.553683	0.040454
		301.8	0.538839	0.32083	0.11211	0.009933			301.8	0.547374	0.329032	0.06874	-0.0014			301.8	0.782627	0.617436	0.591382	0.456104			301.8	0.611243	0.170562	0.553612	0.04123
		302	0.539335	0.320596	0.112047	0.00997			302	0.547732	0.329025	0.068858	-0.00124			302	0.782666	0.617322	0.591439	0.456259			302	0.611226	0.17059	0.553823	0.04062
		302.2	0.539354	0.320811	0.111913	0.011003			302.2	0.547182	0.328739	0.068896	-0.0011			302.2	0.782778	0.617672	0.591232	0.456115			302.2	0.61144	0.170974	0.553656	0.04007
		302.4	0.538752	0.321338	0.112024	0.011166			302.4	0.547408	0.328657	0.068761	-0.00103			302.4	0.783357	0.618035	0.591668	0.456191			302.4	0.611205	0.171171	0.553518	0.039854
		302.6	0.538724	0.32126	0.112209	0.01089			302.6	0.547677	0.328704	0.068598	-0.0009			302.6	0.783643	0.617668	0.591222	0.45681			302.6	0.611363	0.171312	0.553465	0.040044
		302.8	0.539479	0.321322	0.112088	0.010943			302.8	0.548058	0.328568	0.068314	-0.00064			302.8	0.78367	0.617682	0.591596	0.457525			302.8	0.611016	0.171301	0.553765	0.03988
		303	0.540126	0.320921	0.111922	0.011252			303	0.548508	0.328429	0.068695	-0.00054			303	0.783087	0.617464	0.591937	0.457547			303	0.611023	0.171591	0.554359	0.039349
		303.2	0.540983	0.321332	0.111615	0.011571			303.2	0.548606	0.328579	0.068816	-0.00044			303.2	0.782893	0.617425	0.591705	0.457956			303.2	0.611112	0.171602	0.554802	0.038992
		303.4	0.541151	0.321173	0.111283	0.011694			303.4	0.548927	0.328503	0.068887	-0.00065			303.4	0.782416	0.617201	0.592021	0.458526			303.4	0.610974	0.17166	0.555298	0.038698
		303.6	0.541604	0.320764	0.110868	0.011707			303.6	0.549273	0.328704	0.068707	-0.00045			303.6	0.781901	0.616969	0.591475	0.45858			303.6	0.611297	0.171237	0.555772	0.038967
		303.8	0.541631	0.320443	0.11074	0.011371			303.8	0.549604	0.328816	0.068997	-0.00038			303.8	0.781033	0.617129	0.591491	0.458505			303.8	0.610883	0.171803	0.55608	0.038696
		304	0.541701	0.320388	0.110456	0.011081			304	0.549593	0.328728	0.069418	-6.12e-05			304	0.780552	0.617319	0.591394	0.458549			304	0.611072	0.171989	0.555946	0.038975
		304.2	0.541806	0.320803	0.110124	0.011128			304.2	0.549516	0.328879	0.069469	-4.06e-05			304.2	0.780907	0.617201	0.591706	0.458679			304.2	0.610698	0.171789	0.556051	0.039322
		304.4	0.54196	0.320624	0.110168	0.010664			304.4	0.549257	0.328858	0.069286	-0.00012			304.4	0.780743	0.617153	0.591303	0.458732			304.4	0.610257	0.172029	0.555985	0.039344
		304.6	0.541727	0.32069	0.1097	0.010483			304.6	0.549493	0.329132	0.069233	-0.00034			304.6	0.780671	0.616996	0.591443	0.458977			304.6	0.609552	0.172383	0.556043	0.039297
		304.8	0.541533	0.320772	0.110306	0.010052			304.8	0.54945	0.328975	0.068871	-0.00051			304.8	0.780289	0.61707	0.592028	0.458993			304.8	0.609653	0.17235	0.555733	0.03902
		305	0.540857	0.321207	0.110768	0.010008			305	0.549801	0.329199	0.068755	-0.0005			305	0.78033	0.617151	0.592462	0.458616			305	0.609824	0.172509	0.555419	0.039061
		305.2	0.540638	0.321248	0.110628	0.009688			305.2	0.549477	0.329496	0.069011	-0.00046			305.2	0.779961	0.61708	0.592082	0.45819			305.2	0.61042	0.172755	0.555236	0.039835
		305.4	0.540736	0.321842	0.110457	0.008661			305.4	0.54926	0.328969	0.068995	-0.0006			305.4	0.779761	0.617074	0.592075	0.457743			305.4	0.611238	0.173482	0.555451	0.040668
		305.6	0.539942	0.321676	0.110069	0.0084			305.6	0.549354	0.329148	0.069011	-0.00017			305.6	0.780578	0.617164	0.592433	0.458112			305.6	0.611267	0.173651	0.55506	0.041459
		305.8	0.539592	0.32127	0.110381	0.008542			305.8	0.549466	0.329268	0.068432	-7.73e-05			305.8	0.780776	0.617381	0.592713	0.457645			305.8	0.612069	0.173431	0.554822	0.04156
		306	0.539199	0.321346	0.110612	0.008723			306	0.549417	0.329145	0.068348	-0.00029			306	0.780747	0.618231	0.592351	0.457601			306	0.612681	0.173729	0.554713	0.040216
		306.2	0.538721	0.321275	0.111312	0.009037			306.2	0.549212	0.328932	0.068475	-0.00033			306.2	0.781095	0.618789	0.592584	0.457388			306.2	0.612724	0.174597	0.55476	0.040223
		306.4	0.538108	0.321367	0.111497	0.009142			306.4	0.549274	0.32916	0.068425	-0.00046			306.4	0.781789	0.61896	0.592486	0.457538			306.4	0.613289	0.17452	0.554479	0.040465
		306.6	0.539081	0.320853	0.111285	0.009487			306.6	0.549429	0.329186	0.068621	-0.00088			306.6	0.781871	0.618861	0.592373	0.457944			306.6	0.613805	0.174343	0.554499	0.040658
		306.8	0.539817	0.321063	0.111626	0.009831			306.8	0.549272	0.329192	0.068718	-0.00066			306.8	0.781949	0.61896	0.592829	0.457999			306.8	0.613699	0.174151	0.554222	0.03985
		307	0.540035	0.321148	0.111366	0.010618			307	0.549467	0.329242	0.068986	-0.00104			307	0.781986	0.619167	0.593404	0.458006			307	0.614563	0.174197	0.554296	0.039558
		307.2	0.540277	0.321758	0.111122	0.010452			307.2	0.549406	0.329635	0.06912	-0.00134			307.2	0.782008	0.619025	0.593327	0.458092			307.2	0.614742	0.17413	0.554236	0.039601
		307.4	0.540766	0.321154	0.110722	0.010349			307.4	0.549222	0.329981	0.069606	-0.00146			307.4	0.782389	0.619253	0.593156	0.458392			307.4	0.614546	0.174349	0.554319	0.040062
		307.6	0.541188	0.321147	0.110746	0.010632			307.6	0.549225	0.330435	0.07012	-0.00098			307.6	0.782581	0.619205	0.592752	0.458576			307.6	0.615043	0.174042	0.554281	0.039337
		307.8	0.541261	0.321451	0.110644	0.011012			307.8	0.549144	0.330236	0.070519	-0.00101			307.8	0.781745	0.619294	0.592802	0.458623			307.8	0.615077	0.173904	0.554094	0.038507
		308	0.541315	0.321549	0.110984	0.011318			308	0.548576	0.330585	0.070785	-0.0006			308	0.781716	0.618934	0.592914	0.459049			308	0.615219	0.173593	0.554135	0.038533
		308.2	0.54156	0.321906	0.110577	0.011868			308.2	0.54869	0.330759	0.07066	-0.00073			308.2	0.781766	0.618315	0.593177	0.45952			308.2	0.615093	0.173636	0.554782	0.038611
		308.4	0.541601	0.32191	0.111042	0.011649			308.4	0.548917	0.331132	0.070824	-0.00085			308.4	0.781799	0.618388	0.592953	0.459515			308.4	0.614305	0.173953	0.554337	0.038191
		308.6	0.54195	0.322424	0.111323	0.011735			308.6	0.549275	0.331413	0.070862	-0.00071			308.6	0.781434	0.618097	0.593983	0.460193			308.6	0.61417	0.173913	0.55416	0.03822
		308.8	0.541769	0.322886	0.111809	0.011566			308.8	0.548981	0.331282	0.070738	-0.00075			308.8	0.781648	0.617816	0.594433	0.460207			308.8	0.614325	0.173867	0.553951	0.038095
		309	0.540878	0.323307	0.11146	0.011515			309	0.548975	0.331388	0.070445	-0.00062			309	0.781318	0.617697	0.594244	0.460544			309	0.614126	0.174169	0.554054	0.038499
		309.2	0.540904	0.323739	0.111203	0.01121			309.2	0.548787	0.331474	0.069973	-0.00042			309.2	0.78133	0.617525	0.594496	0.460661			309.2	0.614145	0.174455	0.554486	0.038613
		309.4	0.540873	0.323907	0.110838	0.01048			309.4	0.549103	0.331017	0.069494	-0.00015			309.4	0.781552	0.617442	0.594722	0.460457			309.4	0.614183	0.174651	0.554956	0.038895
		309.6	0.540507	0.323792	0.110658	0.010798			309.6	0.549282	0.331321	0.069227	3.97704e-06			309.6	0.781845	0.617707	0.594278	0.46111			309.6	0.613975	0.174122	0.555258	0.039162
		309.8	0.540566	0.323846	0.111321	0.010816			309.8	0.549261	0.330874	0.068679	-8.58e-05			309.8	0.781438	0.617995	0.594	0.460803			309.8	0.614484	0.174475	0.555838	0.039186
		310	0.540663	0.324063	0.111329	0.010639			310	0.549194	0.330679	0.068721	-0.00015			310	0.781869	0.618197	0.593456	0.460637			310	0.615266	0.174211	0.555966	0.038735
		310.2	0.540172	0.323439	0.112017	0.010613			310.2	0.549033	0.330923	0.068996	1.17013e-05			310.2	0.781301	0.618081	0.593022	0.460458			310.2	0.615156	0.173961	0.556153	0.039395
		310.4	0.540375	0.322659	0.112048	0.010822			310.4	0.548689	0.330953	0.06897	-0.00023			310.4	0.781414	0.617782	0.592674	0.46091			310.4	0.61524	0.172965	0.555874	0.039236
		310.6	0.540605	0.322191	0.111676	0.010688			310.6	0.548883	0.330759	0.068909	-0.0005			310.6	0.781594	0.617433	0.592731	0.46067			310.6	0.615453	0.173035	0.556052	0.039251
		310.8	0.54073	0.322158	0.111867	0.010184			310.8	0.548836	0.331122	0.068802	-0.00059			310.8	0.781674	0.617252	0.592331	0.460454			310.8	0.61572	0.173186	0.556076	0.039464
		311	0.541318	0.321733	0.111431	0.009943			311	0.54898	0.331058	0.069172	-0.00091			311	0.782395	0.617493	0.592238	0.460401			311	0.615708	0.17324	0.556391	0.039607
		311.2	0.541483	0.321697	0.111572	0.009873			311.2	0.549113	0.330988	0.069014	-0.00068			311.2	0.782655	0.617703	0.59209	0.460502			311.2	0.615213	0.173116	0.556128	0.040096
		311.4	0.541593	0.321311	0.111208	0.010087			311.4	0.548835	0.330885	0.069244	-0.0004			311.4	0.782955	0.617787	0.591935	0.460763			311.4	0.614766	0.17324	0.556242	0.040183
		311.6	0.541796	0.321672	0.111177	0.010319			311.6	0.549068	0.33107	0.069706	-0.00048			311.6	0.783029	0.617664	0.592323	0.460842			311.6	0.614488	0.173482	0.556278	0.039433
		311.8	0.54191	0.321468	0.111864	0.010327			311.8	0.549128	0.330857	0.069605	-0.00056			311.8	0.782467	0.61786	0.592212	0.460486			311.8	0.614431	0.173765	0.556191	0.039863
		312	0.542652	0.321612	0.111715	0.010561			312	0.548936	0.331065	0.069964	-0.00042			312	0.783166	0.618336	0.592315	0.460439			312	0.614916	0.174406	0.556723	0.040138
		312.2	0.542866	0.321608	0.111728	0.010556			312.2	0.549212	0.330868	0.070297	-0.0008			312.2	0.783065	0.618667	0.592045	0.460379			312.2	0.615279	0.174542	0.556489	0.040351
		312.4	0.543013	0.321855	0.111652	0.01			312.4	0.549634	0.330843	0.070675	-0.00072			312.4	0.783451	0.618857	0.592053	0.460737			312.4	0.615242	0.174707	0.556334	0.040361
		312.6	0.542742	0.321913	0.111931	0.009899			312.6	0.549489	0.330734	0.070689	-0.00047			312.6	0.782824	0.618864	0.592263	0.461315			312.6	0.615676	0.174854	0.557008	0.040086
		312.8	0.542311	0.322582	0.111891	0.009919			312.8	0.549618	0.330862	0.0705	-0.00036			312.8	0.783538	0.619272	0.592528	0.461623			312.8	0.615678	0.175153	0.557227	0.039597
		313	0.541799	0.322775	0.111866	0.009764			313	0.549823	0.330578	0.070248	-0.00046			313	0.783709	0.620105	0.593107	0.461489			313	0.615589	0.175405	0.557299	0.039453
		313.2	0.542057	0.32277	0.111614	0.009781			313.2	0.550207	0.330468	0.070104	-0.00039			313.2	0.784225	0.620162	0.59386	0.461058			313.2	0.615294	0.175201	0.558095	0.039429
		313.4	0.541842	0.322839	0.111525	0.009805			313.4	0.550444	0.330093	0.070233	-0.00034			313.4	0.784513	0.620145	0.594126	0.460988			313.4	0.615242	0.175267	0.558446	0.039874
		313.6	0.541275	0.322635	0.111467	0.009911			313.6	0.550394	0.330325	0.06994	-0.00041			313.6	0.784166	0.620557	0.594288	0.461024			313.6	0.615281	0.175125	0.558797	0.040039
		313.8	0.540934	0.322825	0.111584	0.009362			313.8	0.550881	0.330309	0.069823	-9.44e-05			313.8	0.784094	0.620579	0.594649	0.460956			313.8	0.615833	0.175038	0.558734	0.03977
		314	0.540435	0.322257	0.111595	0.008919			314	0.550847	0.330482	0.069805	-8.5e-05			314	0.784039	0.620592	0.594678	0.461297			314	0.616369	0.174053	0.558662	0.039776
		314.2	0.539523	0.321286	0.111399	0.008777			314.2	0.550692	0.330601	0.069813	0.000115			314.2	0.784003	0.620604	0.594783	0.461055			314.2	0.616322	0.173574	0.558479	0.039814
		314.4	0.539577	0.320732	0.111305	0.008239			314.4	0.550609	0.330941	0.069656	-0.00023			314.4	0.784297	0.620159	0.595495	0.461164			314.4	0.616668	0.173768	0.558583	0.039824
		314.6	0.538924	0.32055	0.110725	0.008216			314.6	0.550494	0.33117	0.069335	-0.00045			314.6	0.784892	0.620094	0.595402	0.461085			314.6	0.616286	0.174079	0.55851	0.039542
		314.8	0.53873	0.32076	0.110653	0.008266			314.8	0.550165	0.331638	0.069191	-0.00059			314.8	0.785064	0.620255	0.595245	0.4616			314.8	0.616248	0.174359	0.558517	0.039784
		315	0.538933	0.320855	0.110754	0.00847			315	0.550257	0.331307	0.068893	-0.00064			315	0.785567	0.620376	0.596202	0.461724			315	0.615456	0.174123	0.557912	0.039838
		315.2	0.538484	0.321034	0.110969	0.00917			315.2	0.550731	0.331376	0.068541	-0.00064			315.2	0.785672	0.620474	0.596348	0.461737			315.2	0.615002	0.174329	0.557149	0.040242
		315.4	0.538348	0.321524	0.110811	0.009545			315.4	0.550711	0.331464	0.069018	-0.00107			315.4	0.785958	0.620172	0.59592	0.461858			315.4	0.614654	0.175415	0.557048	0.040202
		315.6	0.538835	0.321586	0.111197	0.009797			315.6	0.55059	0.331922	0.069235	-0.00149			315.6	0.786447	0.619943	0.595599	0.461512			315.6	0.614347	0.175727	0.557062	0.040474
		315.8	0.539196	0.321767	0.11195	0.010041			315.8	0.550377	0.331936	0.069442	-0.00177			315.8	0.786503	0.619976	0.594793	0.461227			315.8	0.614295	0.176294	0.556725	0.040735
		316	0.539696	0.322064	0.111811	0.010495			316	0.550291	0.331883	0.069919	-0.00201			316	0.786747	0.620371	0.59455	0.461125			316	0.614625	0.17614	0.556659	0.040588
		316.2	0.539921	0.322154	0.11204	0.010788			316.2	0.550579	0.331801	0.070657	-0.00207			316.2	0.785963	0.620208	0.594207	0.461446			316.2	0.614805	0.175769	0.556524	0.040257
		316.4	0.540516	0.322518	0.111802	0.010979			316.4	0.55119	0.332264	0.070899	-0.00197			316.4	0.785983	0.619676	0.594195	0.461149			316.4	0.614695	0.176233	0.556308	0.040293
		316.6	0.541099	0.323003	0.112437	0.011533			316.6	0.551071	0.332213	0.071123	-0.00186			316.6	0.785475	0.620021	0.593784	0.461194			316.6	0.614684	0.176126	0.556369	0.039782
		316.8	0.541972	0.323127	0.112734	0.01159			316.8	0.551279	0.332261	0.07103	-0.0019			316.8	0.785616	0.620435	0.594417	0.460709			316.8	0.614486	0.176454	0.556494	0.039531
		317	0.542494	0.322973	0.113203	0.011647			317	0.551493	0.331932	0.070962	-0.00161			317	0.785335	0.620901	0.594607	0.46024			317	0.614274	0.176675	0.55661	0.039275
		317.2	0.54295	0.322964	0.113235	0.012357			317.2	0.551699	0.331595	0.07105	-0.00119			317.2	0.784826	0.62073	0.595056	0.45999			317.2	0.614242	0.176234	0.557437	0.039473
		317.4	0.542968	0.323235	0.113474	0.012422			317.4	0.552125	0.331469	0.071169	-0.00093			317.4	0.784606	0.620952	0.595476	0.460479			317.4	0.614314	0.176231	0.557244	0.03942
		317.6	0.543182	0.323232	0.113263	0.011939			317.6	0.552371	0.3315	0.070879	-0.00058			317.6	0.783975	0.621317	0.595834	0.460642			317.6	0.615048	0.175991	0.557003	0.039079
		317.8	0.543354	0.323379	0.113316	0.011256			317.8	0.553115	0.331325	0.07114	0.000113			317.8	0.783978	0.621189	0.596445	0.460853			317.8	0.615711	0.175439	0.557211	0.039421
		318	0.542877	0.322838	0.113571	0.010759			318	0.553028	0.330804	0.070981	-2.75e-05			318	0.784026	0.621274	0.5966	0.461245			318	0.615728	0.175387	0.557811	0.039896
		318.2	0.542547	0.322383	0.113401	0.010084			318.2	0.552972	0.330865	0.071479	0.000228			318.2	0.784667	0.62165	0.596677	0.461463			318.2	0.615865	0.175493	0.55839	0.039531
		318.4	0.542536	0.322748	0.113923	0.009762			318.4	0.552809	0.330691	0.071562	9.6734e-05			318.4	0.785002	0.621718	0.596746	0.462448			318.4	0.61618	0.17641	0.558384	0.039543
		318.6	0.542457	0.3228	0.113507	0.010146			318.6	0.552864	0.330279	0.071513	8.41076e-05			318.6	0.785465	0.621982	0.596461	0.462421			318.6	0.616018	0.176723	0.558139	0.039185
		318.8	0.542309	0.323014	0.113901	0.009954			318.8	0.552979	0.330219	0.071526	0.000325			318.8	0.785451	0.621972	0.596666	0.462529			318.8	0.61618	0.177075	0.558758	0.039475
		319	0.542605	0.323122	0.11411	0.010362			319	0.553182	0.329866	0.071218	-3.96e-05			319	0.785022	0.621552	0.596783	0.462718			319	0.615751	0.177416	0.558612	0.039763
		319.2	0.542283	0.322949	0.114094	0.010878			319.2	0.553387	0.329725	0.071336	-0.00014			319.2	0.785228	0.621592	0.595598	0.462033			319.2	0.615707	0.177796	0.558446	0.039809
		319.4	0.541976	0.323305	0.114298	0.010753			319.4	0.552832	0.329855	0.071398	-0.00059			319.4	0.785729	0.6216	0.595354	0.462358			319.4	0.615386	0.177768	0.558555	0.039223
		319.6	0.541934	0.323159	0.114589	0.010896			319.6	0.552736	0.330177	0.071129	-0.00065			319.6	0.785634	0.621653	0.595405	0.462059			319.6	0.615231	0.177572	0.558515	0.039064
		319.8	0.541598	0.322955	0.114296	0.011266			319.8	0.552617	0.330181	0.070966	-0.00038			319.8	0.785616	0.621989	0.595139	0.462002			319.8	0.615049	0.177994	0.558004	0.039
		320	0.541495	0.323035	0.113659	0.011845			320	0.552952	0.330574	0.071021	-0.00011			320	0.785718	0.622557	0.595209	0.461663			320	0.615125	0.177698	0.557736	0.03913
		320.2	0.541902	0.323525	0.11328	0.012192			320.2	0.55303	0.33111	0.07118	2.51228e-05			320.2	0.785987	0.62239	0.594883	0.461488			320.2	0.614978	0.177735	0.557362	0.038908
		320.4	0.541804	0.323536	0.113063	0.012657			320.4	0.552968	0.331528	0.071263	0.000231			320.4	0.786188	0.62218	0.594268	0.460567			320.4	0.615017	0.178099	0.557014	0.038976
		320.6	0.541826	0.323189	0.113292	0.013172			320.6	0.552813	0.33165	0.071306	0.00076			320.6	0.78553	0.622195	0.594116	0.460674			320.6	0.615108	0.178049	0.557485	0.038744
		320.8	0.542345	0.322314	0.113236	0.013474			320.8	0.55249	0.331814	0.071038	0.000847			320.8	0.785315	0.621956	0.594621	0.459742			320.8	0.614881	0.17786	0.557843	0.038649
		321	0.542277	0.32222	0.113207	0.013881			321	0.552591	0.33202	0.070769	0.000854			321	0.785445	0.621917	0.594446	0.459867			321	0.615146	0.177396	0.558062	0.038756
		321.2	0.542386	0.322032	0.113049	0.014285			321.2	0.552948	0.332109	0.07087	0.000598			321.2	0.785201	0.621062	0.59451	0.4603			321.2	0.615141	0.176996	0.557984	0.03931
		321.4	0.542528	0.322064	0.113317	0.014223			321.4	0.553155	0.332338	0.070662	0.000853			321.4	0.78544	0.621126	0.594985	0.460995			321.4	0.615251	0.176653	0.557836	0.039835
		321.6	0.542657	0.322295	0.112931	0.014144			321.6	0.553367	0.33265	0.07071	0.000866			321.6	0.785489	0.620745	0.595509	0.461156			321.6	0.615676	0.176598	0.557978	0.040365
		321.8	0.542563	0.322059	0.113274	0.013806			321.8	0.553415	0.332847	0.070863	0.000833			321.8	0.785734	0.621007	0.595856	0.461552			321.8	0.615927	0.17661	0.558626	0.040691
		322	0.542136	0.321671	0.113548	0.01323			322	0.553383	0.332638	0.071013	0.000649			322	0.785939	0.621513	0.595624	0.461815			322	0.615886	0.177204	0.559197	0.040621
		322.2	0.541974	0.321617	0.113858	0.012537			322.2	0.553377	0.332805	0.071325	0.000907			322.2	0.78594	0.621234	0.595462	0.462098			322.2	0.616192	0.177244	0.559668	0.040655
		322.4	0.541895	0.321921	0.114399	0.012281			322.4	0.553452	0.332597	0.071301	0.000689			322.4	0.786069	0.62086	0.595426	0.462202			322.4	0.616502	0.177803	0.559442	0.04131
		322.6	0.542048	0.322117	0.115117	0.011707			322.6	0.553482	0.332646	0.071055	0.000483			322.6	0.785559	0.620557	0.595693	0.461812			322.6	0.616103	0.177775	0.560177	0.041154
		322.8	0.542167	0.322643	0.115647	0.010894			322.8	0.553476	0.332705	0.070921	0.000593			322.8	0.785107	0.620088	0.595986	0.462099			322.8	0.615894	0.177882	0.560629	0.04114
		323	0.542371	0.322813	0.115477	0.010871			323	0.553294	0.332227	0.070666	0.000226			323	0.784976	0.620363	0.596422	0.462254			323	0.615884	0.177891	0.5603	0.04106
		323.2	0.542287	0.32245	0.11564	0.010158			323.2	0.553189	0.332401	0.070891	0.000479			323.2	0.785601	0.620863	0.596362	0.461803			323.2	0.615785	0.177382	0.559979	0.040627
		323.4	0.54229	0.322692	0.115876	0.009711			323.4	0.552687	0.332492	0.070729	0.000765			323.4	0.7862	0.621096	0.597224	0.462206			323.4	0.615952	0.17751	0.559672	0.040221
		323.6	0.542247	0.322336	0.115689	0.009629			323.6	0.552621	0.332414	0.070813	0.000989			323.6	0.786214	0.621527	0.59765	0.462144			323.6	0.616192	0.177436	0.559372	0.040474
		323.8	0.542292	0.322436	0.115409	0.009428			323.8	0.55246	0.332369	0.07096	0.001171			323.8	0.786971	0.622341	0.597329	0.462163			323.8	0.616355	0.177624	0.558696	0.041092
		324	0.542347	0.322301	0.115352	0.009516			324	0.552652	0.332158	0.071402	0.001094			324	0.787694	0.62256	0.597591	0.461379			324	0.616279	0.177777	0.558393	0.040458
		324.2	0.542166	0.322546	0.115161	0.009403			324.2	0.552372	0.332079	0.07157	0.001051			324.2	0.787694	0.622544	0.597516	0.461558			324.2	0.616254	0.177548	0.558052	0.039595
		324.4	0.541684	0.32218	0.114918	0.010024			324.4	0.552357	0.331756	0.072007	0.001261			324.4	0.787419	0.622571	0.596932	0.461479			324.4	0.616289	0.177616	0.558215	0.039677
		324.6	0.542328	0.322162	0.115092	0.010124			324.6	0.552102	0.331375	0.072048	0.001441			324.6	0.787149	0.622818	0.597633	0.461542			324.6	0.616188	0.177371	0.558363	0.039839
		324.8	0.542957	0.32225	0.114802	0.010679			324.8	0.551717	0.331282	0.072123	0.000801			324.8	0.787941	0.622952	0.598109	0.461883			324.8	0.616356	0.177634	0.558134	0.039967
		325	0.542651	0.322694	0.114508	0.010573			325	0.551629	0.331531	0.072019	0.000439			325	0.788108	0.623397	0.597834	0.46252			325	0.61654	0.177447	0.558262	0.040155
		325.2	0.543468	0.322705	0.114383	0.011137			325.2	0.551737	0.331758	0.071945	0.000295			325.2	0.787996	0.623352	0.597652	0.463111			325.2	0.616525	0.177091	0.558431	0.040166
		325.4	0.54401	0.323271	0.114773	0.011276			325.4	0.551489	0.331638	0.071836	0.000749			325.4	0.788296	0.623968	0.597649	0.463366			325.4	0.617086	0.177609	0.55865	0.040139
		325.6	0.543999	0.32336	0.114528	0.011522			325.6	0.551463	0.332004	0.07188	0.000218			325.6	0.788453	0.624503	0.597955	0.464219			325.6	0.617728	0.177666	0.559064	0.039945
		325.8	0.543813	0.3233	0.115014	0.011452			325.8	0.551468	0.332144	0.071651	0.000318			325.8	0.788182	0.624927	0.597608	0.464542			325.8	0.618331	0.177847	0.559221	0.03973
		326	0.543552	0.323678	0.114798	0.011583			326	0.551677	0.332267	0.071749	0.00031			326	0.788595	0.62475	0.597527	0.464604			326	0.617791	0.177872	0.559931	0.039856
		326.2	0.543578	0.324164	0.114931	0.011502			326.2	0.551972	0.332614	0.071703	0.000224			326.2	0.788446	0.624077	0.597301	0.464646			326.2	0.617838	0.177639	0.560569	0.039946
		326.4	0.543513	0.324623	0.114728	0.011007			326.4	0.55204	0.332886	0.071657	7.87179e-05			326.4	0.789021	0.623771	0.596951	0.464534			326.4	0.618059	0.178003	0.560531	0.040135
		326.6	0.54397	0.325199	0.115047	0.010714			326.6	0.55226	0.332792	0.071388	-3.57e-06			326.6	0.788756	0.623312	0.596899	0.464748			326.6	0.618437	0.178006	0.560957	0.039719
		326.8	0.543797	0.324796	0.114601	0.010156			326.8	0.552879	0.333012	0.071364	0.000195			326.8	0.788592	0.623065	0.597167	0.464533			326.8	0.618693	0.178363	0.560459	0.040071
		327	0.543599	0.324124	0.114277	0.010253			327	0.55293	0.333163	0.071051	0.000106			327	0.788854	0.622964	0.597327	0.464443			327	0.618377	0.178177	0.55995	0.039834
		327.2	0.543592	0.323869	0.114579	0.010146			327.2	0.553202	0.333511	0.071232	-2.76e-05			327.2	0.788486	0.622561	0.59731	0.464869			327.2	0.618584	0.178336	0.559582	0.040038
		327.4	0.543189	0.323507	0.114354	0.010247			327.4	0.553425	0.333781	0.071337	-0.00022			327.4	0.788367	0.621941	0.597365	0.465213			327.4	0.619031	0.178315	0.559281	0.040397
		327.6	0.543046	0.322727	0.11406	0.010187			327.6	0.553694	0.334279	0.071264	-0.00041			327.6	0.788423	0.622063	0.597143	0.465288			327.6	0.619461	0.178151	0.559289	0.040834
		327.8	0.542537	0.322407	0.114045	0.009614			327.8	0.554157	0.334013	0.071331	-0.00032			327.8	0.788288	0.621558	0.596857	0.46562			327.8	0.619507	0.178065	0.559075	0.041057
		328	0.542161	0.321882	0.114002	0.009482			328	0.554615	0.333623	0.071126	-0.00027			328	0.787756	0.621204	0.596968	0.465785			328	0.619067	0.177812	0.559191	0.040592
		328.2	0.542266	0.321976	0.113522	0.009365			328.2	0.554795	0.333898	0.071255	-0.00053			328.2	0.787357	0.620734	0.59652	0.466376			328.2	0.618667	0.177855	0.559175	0.040711
		328.4	0.54193	0.322089	0.113927	0.009667			328.4	0.554947	0.334201	0.071328	-0.00036			328.4	0.787381	0.620734	0.596514	0.466254			328.4	0.618018	0.178146	0.559002	0.041087
		328.6	0.542236	0.322553	0.113783	0.009519			328.6	0.554538	0.334174	0.071543	-0.00016			328.6	0.787578	0.621451	0.597685	0.466169			328.6	0.617942	0.17836	0.559023	0.040893
		328.8	0.542214	0.322519	0.113455	0.009711			328.8	0.554393	0.334347	0.07147	-0.00023			328.8	0.788006	0.621493	0.597162	0.466011			328.8	0.618211	0.178792	0.558839	0.040654
		329	0.542315	0.322866	0.113955	0.009475			329	0.55384	0.334252	0.071347	-0.00015			329	0.787625	0.621739	0.596861	0.465969			329	0.61757	0.178312	0.559211	0.039807
		329.2	0.542604	0.32316	0.114203	0.009864			329.2	0.553481	0.334388	0.071242	-7.43e-05			329.2	0.787623	0.621872	0.596474	0.46538			329.2	0.617729	0.178666	0.559385	0.039383
		329.4	0.542766	0.323773	0.115011	0.009988			329.4	0.552986	0.334136	0.071696	0.000105			329.4	0.787885	0.622219	0.596833	0.46533			329.4	0.617832	0.17973	0.559319	0.039528
		329.6	0.542725	0.324081	0.115166	0.010253			329.6	0.552337	0.334568	0.072025	-1.69e-06			329.6	0.787893	0.622303	0.597267	0.465021			329.6	0.617444	0.179396	0.55974	0.039328
		329.8	0.542665	0.324228	0.115163	0.010554			329.8	0.552089	0.334753	0.071997	0.000342			329.8	0.788118	0.621994	0.597435	0.464237			329.8	0.617299	0.179778	0.559714	0.039346
		330	0.542819	0.324246	0.115151	0.010847			330	0.551542	0.334898	0.072215	0.000362			330	0.788548	0.622344	0.597406	0.463312			330	0.616994	0.180203	0.560327	0.039212
		330.2	0.542866	0.324469	0.115371	0.011272			330.2	0.551572	0.335028	0.072239	0.000403			330.2	0.788438	0.622194	0.597385	0.462516			330.2	0.617655	0.180428	0.560553	0.039109
		330.4	0.542362	0.324382	0.11529	0.011565			330.4	0.551536	0.334867	0.072322	0.000244			330.4	0.788411	0.622784	0.597557	0.462348			330.4	0.617591	0.181117	0.560693	0.039378
		330.6	0.542229	0.324053	0.115374	0.012241			330.6	0.551689	0.334889	0.072041	-5.37e-05			330.6	0.788087	0.623605	0.598077	0.461711			330.6	0.617674	0.181683	0.560965	0.039047
		330.8	0.541982	0.323709	0.115395	0.012638			330.8	0.551951	0.335102	0.071808	-0.00054			330.8	0.788057	0.624251	0.598273	0.461237			330.8	0.617824	0.181883	0.561255	0.038955
		331	0.542405	0.323531	0.115982	0.012635			331	0.552419	0.335015	0.071878	-0.00083			331	0.788113	0.623924	0.598746	0.461623			331	0.6183	0.181706	0.561815	0.038963
		331.2	0.542355	0.323698	0.11605	0.013211			331.2	0.55285	0.335043	0.07242	-0.00112			331.2	0.787722	0.624681	0.599041	0.462166			331.2	0.618745	0.181905	0.561908	0.039188
		331.4	0.541962	0.32334	0.115617	0.01312			331.4	0.553245	0.33541	0.072454	-0.0011			331.4	0.787893	0.624577	0.598608	0.462475			331.4	0.619131	0.181738	0.56197	0.039761
		331.6	0.542364	0.323166	0.115268	0.012735			331.6	0.553485	0.335445	0.072052	-0.00096			331.6	0.787886	0.624723	0.598432	0.462731			331.6	0.619453	0.181625	0.562154	0.039969
		331.8	0.542316	0.323545	0.115983	0.012308			331.8	0.553808	0.33508	0.07221	-0.00097			331.8	0.787239	0.624606	0.59851	0.463222			331.8	0.619072	0.181173	0.562008	0.040213
		332	0.542611	0.323345	0.116236	0.012863			332	0.554273	0.334862	0.072402	-0.00114			332	0.787056	0.624648	0.597912	0.463211			332	0.618791	0.182091	0.561519	0.040347
		332.2	0.543199	0.323152	0.116002	0.012954			332.2	0.554482	0.33491	0.072545	-0.00089			332.2	0.787273	0.624989	0.598295	0.463965			332.2	0.61862	0.182267	0.561189	0.040368
		332.4	0.542952	0.323957	0.115701	0.012629			332.4	0.554801	0.335126	0.072336	-0.00079			332.4	0.787355	0.626023	0.597691	0.464319			332.4	0.618962	0.181997	0.561062	0.040454
		332.6	0.543374	0.323932	0.115585	0.01237			332.6	0.554762	0.334682	0.072484	-0.0004			332.6	0.78733	0.626611	0.597658	0.464552			332.6	0.619026	0.182274	0.561327	0.040429
		332.8	0.543759	0.32373	0.115879	0.011893			332.8	0.554819	0.33428	0.072395	-0.00041			332.8	0.787663	0.626214	0.597252	0.464782			332.8	0.618943	0.182102	0.560987	0.040551
		333	0.543979	0.32397	0.115815	0.011774			333	0.554535	0.333895	0.07251	-0.00027			333	0.787925	0.62562	0.597489	0.465101			333	0.618295	0.181715	0.561468	0.040011
		333.2	0.543561	0.324344	0.115835	0.011788			333.2	0.55477	0.334025	0.072666	0.000256			333.2	0.787899	0.625769	0.597707	0.464993			333.2	0.618787	0.181908	0.561057	0.040377
		333.4	0.543628	0.324794	0.115681	0.011029			333.4	0.554761	0.333981	0.072643	0.000697			333.4	0.788056	0.625273	0.598094	0.46591			333.4	0.618381	0.181817	0.560761	0.04056
		333.6	0.544069	0.325517	0.115315	0.010625			333.6	0.55458	0.334211	0.072405	0.000753			333.6	0.787945	0.625108	0.59805	0.466263			333.6	0.618288	0.181417	0.561226	0.040432
		333.8	0.544016	0.325444	0.115256	0.010669			333.8	0.554867	0.333839	0.072488	0.000946			333.8	0.788252	0.624936	0.598237	0.466592			333.8	0.618548	0.18162	0.561071	0.041092
		334	0.544308	0.325336	0.115844	0.011015			334	0.554986	0.333666	0.072296	0.000862			334	0.788185	0.624884	0.598797	0.46638			334	0.61802	0.181591	0.561618	0.041341
		334.2	0.544422	0.325078	0.115789	0.011447			334.2	0.555538	0.333711	0.072094	0.000801			334.2	0.78891	0.624926	0.599692	0.46648			334.2	0.61793	0.181438	0.561954	0.041125
		334.4	0.544118	0.325522	0.115278	0.011253			334.4	0.555693	0.33376	0.071936	0.000591			334.4	0.78914	0.625729	0.600066	0.466869			334.4	0.616992	0.181775	0.562817	0.041011
		334.6	0.544738	0.326023	0.115224	0.011476			334.6	0.555604	0.334024	0.071484	0.000474			334.6	0.789502	0.625776	0.600399	0.466263			334.6	0.616842	0.182142	0.563462	0.040422
		334.8	0.544792	0.326005	0.115624	0.01164			334.8	0.55596	0.333827	0.071305	0.0002			334.8	0.789897	0.625265	0.600319	0.466502			334.8	0.617275	0.181925	0.563778	0.039981
		335	0.544859	0.326354	0.115595	0.01141			335	0.556582	0.334161	0.071129	0.000141			335	0.790082	0.624521	0.600388	0.466638			335	0.61798	0.181864	0.563989	0.040134
		335.2	0.544586	0.326444	0.115036	0.012429			335.2	0.55629	0.334408	0.070888	0.000187			335.2	0.789614	0.625078	0.599547	0.466721			335.2	0.617715	0.181683	0.563475	0.040218
		335.4	0.544421	0.326943	0.115099	0.012373			335.4	0.556198	0.334643	0.070753	0.000441			335.4	0.789806	0.62476	0.599441	0.466825			335.4	0.618212	0.18148	0.562909	0.040297
		335.6	0.54455	0.326985	0.11533	0.012811			335.6	0.556068	0.334549	0.070874	0.000524			335.6	0.789668	0.62485	0.598897	0.466546			335.6	0.618401	0.181832	0.56325	0.040097
		335.8	0.544593	0.327235	0.115694	0.013315			335.8	0.555793	0.334593	0.071125	0.000183			335.8	0.78956	0.625139	0.598846	0.466491			335.8	0.618009	0.182109	0.562462	0.040312
		336	0.544662	0.327119	0.115702	0.013618			336	0.555632	0.334796	0.071199	6.34595e-06			336	0.790103	0.625422	0.598972	0.466543			336	0.618377	0.183252	0.561622	0.04037
		336.2	0.544706	0.327025	0.115412	0.013486			336.2	0.555653	0.3353	0.070978	0.000186			336.2	0.79049	0.626237	0.600032	0.466397			336.2	0.618805	0.183009	0.561744	0.040034
		336.4	0.544793	0.327416	0.115316	0.01309			336.4	0.555654	0.335801	0.071389	5.6678e-05			336.4	0.79089	0.626296	0.599522	0.466293			336.4	0.619298	0.183047	0.56209	0.039898
		336.6	0.544688	0.326549	0.116032	0.012865			336.6	0.555304	0.335677	0.071761	7.83085e-05			336.6	0.79041	0.626461	0.600621	0.466413			336.6	0.619701	0.183398	0.562064	0.03999
		336.8	0.544296	0.326497	0.116065	0.012502			336.8	0.555319	0.335461	0.071881	3.55784e-05			336.8	0.791072	0.626203	0.601019	0.466559			336.8	0.619527	0.183285	0.561974	0.039994
		337	0.544054	0.326291	0.116604	0.012298			337	0.554986	0.33584	0.072317	0.000158			337	0.790739	0.626504	0.601204	0.4664			337	0.619886	0.183506	0.562037	0.03948
		337.2	0.543327	0.326253	0.117385	0.012048			337.2	0.555157	0.336575	0.072055	6.44295e-05			337.2	0.790465	0.626614	0.601306	0.466856			337.2	0.620374	0.183494	0.561497	0.03903
		337.4	0.542872	0.32614	0.116838	0.011393			337.4	0.555088	0.336819	0.072168	7.71428e-05			337.4	0.790574	0.626152	0.600857	0.467315			337.4	0.620256	0.183533	0.561406	0.039066
		337.6	0.543304	0.32606	0.117064	0.011229			337.6	0.554967	0.337069	0.072375	-0.00024			337.6	0.790381	0.626559	0.600951	0.467476			337.6	0.620699	0.183467	0.561481	0.039439
		337.8	0.542928	0.325384	0.116535	0.010835			337.8	0.555561	0.336808	0.072813	-0.00057			337.8	0.790363	0.626779	0.60118	0.466629			337.8	0.62059	0.183328	0.561615	0.039499
		338	0.542942	0.324567	0.116508	0.010692			338	0.555909	0.337303	0.07227	-0.00091			338	0.790282	0.62688	0.601581	0.466095			338	0.620218	0.182876	0.56199	0.039842
		338.2	0.542755	0.324312	0.115464	0.010673			338.2	0.555991	0.337464	0.072239	-0.00089			338.2	0.790192	0.626634	0.601627	0.465757			338.2	0.619943	0.182788	0.562371	0.039926
		338.4	0.542666	0.324679	0.115282	0.010243			338.4	0.555825	0.337168	0.072163	-0.00118			338.4	0.789589	0.626172	0.600917	0.465633			338.4	0.619171	0.183002	0.563367	0.039954
		338.6	0.543197	0.324928	0.115033	0.010118			338.6	0.555661	0.336987	0.071878	-0.00122			338.6	0.789324	0.625545	0.600558	0.464926			338.6	0.618924	0.183258	0.563871	0.039905
		338.8	0.54285	0.324645	0.115423	0.009868			338.8	0.555946	0.3367	0.071534	-0.00155			338.8	0.789329	0.625379	0.600271	0.465186			338.8	0.618827	0.183003	0.563718	0.03988
		339	0.543288	0.324729	0.114921	0.009859			339	0.555921	0.336741	0.071255	-0.00147			339	0.78903	0.624767	0.599988	0.465361			339	0.619318	0.182934	0.564477	0.040162
		339.2	0.543475	0.324399	0.115197	0.009739			339.2	0.555812	0.336382	0.071779	-0.00118			339.2	0.788978	0.624954	0.599832	0.465323			339.2	0.61897	0.182789	0.564367	0.04036
		339.4	0.544019	0.324872	0.115715	0.009788			339.4	0.555654	0.336264	0.072271	-0.00081			339.4	0.789142	0.624843	0.600014	0.465378			339.4	0.619105	0.183058	0.564172	0.040384
		339.6	0.54406	0.325277	0.115368	0.010404			339.6	0.555398	0.335937	0.072722	-0.00064			339.6	0.789398	0.624585	0.599458	0.46522			339.6	0.618791	0.18323	0.564243	0.040646
		339.8	0.544406	0.325408	0.115215	0.010524			339.8	0.555256	0.336165	0.072888	-0.00089			339.8	0.789399	0.624749	0.599954	0.465044			339.8	0.618546	0.183474	0.563311	0.040848
		340	0.544637	0.325086	0.115939	0.010472			340	0.555059	0.335906	0.073179	-0.00057			340	0.79002	0.624679	0.60026	0.465351			340	0.619487	0.184007	0.563512	0.040752
		340.2	0.544371	0.325072	0.115918	0.010792			340.2	0.554899	0.335647	0.073601	-0.00015			340.2	0.790309	0.62455	0.60054	0.465712			340.2	0.619555	0.184125	0.564174	0.04083
		340.4	0.544803	0.32523	0.11678	0.010651			340.4	0.554775	0.335418	0.074182	-0.00013			340.4	0.791047	0.624498	0.600003	0.465857			340.4	0.620202	0.183767	0.563869	0.040802
		340.6	0.544382	0.325014	0.117345	0.010263			340.6	0.554746	0.335124	0.074042	-4.23e-05			340.6	0.790667	0.624815	0.600609	0.466205			340.6	0.620428	0.183561	0.563812	0.040931
		340.8	0.544739	0.325138	0.117686	0.01			340.8	0.555256	0.335081	0.073738	9.81166e-05			340.8	0.791515	0.624694	0.600706	0.466125			340.8	0.62046	0.183787	0.563548	0.040288
		341	0.544214	0.324701	0.118071	0.01036			341	0.555273	0.335834	0.073865	0.000203			341	0.791485	0.625095	0.600674	0.466175			341	0.621156	0.183989	0.563401	0.040191
		341.2	0.543408	0.324528	0.117689	0.010852			341.2	0.555553	0.336465	0.073294	0.000421			341.2	0.792109	0.624687	0.600495	0.466712			341.2	0.621536	0.1835	0.563526	0.040117
		341.4	0.54276	0.324357	0.117297	0.011361			341.4	0.555636	0.336505	0.073411	0.000642			341.4	0.792427	0.625123	0.60072	0.466796			341.4	0.622073	0.183737	0.56332	0.040202
		341.6	0.542636	0.324437	0.116997	0.011802			341.6	0.55575	0.337042	0.073429	0.000444			341.6	0.79238	0.626171	0.600711	0.466773			341.6	0.622485	0.183342	0.563452	0.040714
		341.8	0.542184	0.324916	0.116369	0.012339			341.8	0.556076	0.33691	0.073533	0.000447			341.8	0.792423	0.626341	0.600665	0.46664			341.8	0.622201	0.182935	0.563792	0.040233
		342	0.542088	0.324425	0.116734	0.012767			342	0.556156	0.337458	0.073202	0.000667			342	0.792328	0.626777	0.600123	0.46684			342	0.62195	0.182838	0.563681	0.041132
		342.2	0.542392	0.324872	0.116406	0.01331			342.2	0.556097	0.337217	0.073195	0.000775			342.2	0.792197	0.626571	0.599926	0.466899			342.2	0.621464	0.182551	0.563929	0.04123
		342.4	0.542998	0.325152	0.116614	0.013149			342.4	0.556122	0.336922	0.072738	0.000745			342.4	0.791961	0.626416	0.599857	0.46645			342.4	0.621078	0.182423	0.564006	0.04134
		342.6	0.543196	0.325589	0.116886	0.013066			342.6	0.555768	0.337041	0.072518	0.000709			342.6	0.791831	0.626627	0.600012	0.466676			342.6	0.621091	0.182684	0.563836	0.041121
		342.8	0.543486	0.325351	0.117096	0.013633			342.8	0.555897	0.337227	0.072386	0.000497			342.8	0.791948	0.626968	0.60042	0.467347			342.8	0.620869	0.182619	0.563316	0.041293
		343	0.544167	0.325501	0.117224	0.013906			343	0.55569	0.337461	0.072387	0.000751			343	0.791765	0.627009	0.600331	0.467851			343	0.621145	0.18285	0.56391	0.041302
		343.2	0.544878	0.325824	0.117333	0.013848			343.2	0.556151	0.337693	0.072765	0.000948			343.2	0.791655	0.627082	0.600739	0.467579			343.2	0.62122	0.183068	0.563195	0.041443
		343.4	0.54494	0.326139	0.11742	0.014756			343.4	0.556143	0.337823	0.072663	0.000739			343.4	0.791526	0.62724	0.600736	0.467692			343.4	0.620938	0.183386	0.562859	0.041386
		343.6	0.545537	0.326631	0.116885	0.014488			343.6	0.556338	0.337454	0.072628	0.000165			343.6	0.792101	0.627268	0.600661	0.468025			343.6	0.620783	0.183471	0.563161	0.041412
		343.8	0.546313	0.326149	0.11726	0.013833			343.8	0.556183	0.337131	0.072728	-0.00029			343.8	0.791835	0.627237	0.601054	0.468185			343.8	0.620643	0.183507	0.563401	0.041063
		344	0.54663	0.326258	0.117818	0.013846			344	0.555797	0.336545	0.072814	-0.00068			344	0.792067	0.626976	0.600729	0.469013			344	0.620624	0.183622	0.563638	0.040729
		344.2	0.546841	0.326279	0.117497	0.013246			344.2	0.555635	0.33639	0.072868	-0.00073			344.2	0.792115	0.626891	0.601012	0.469063			344.2	0.620192	0.18397	0.563576	0.040333
		344.4	0.547215	0.326259	0.117913	0.012325			344.4	0.555896	0.336355	0.072771	-0.00106			344.4	0.792423	0.626678	0.601346	0.468948			344.4	0.620508	0.183703	0.563284	0.039604
		344.6	0.547256	0.325948	0.117912	0.011415			344.6	0.556395	0.335914	0.072622	-0.00123			344.6	0.792211	0.626741	0.60182	0.469156			344.6	0.620359	0.183777	0.563355	0.040021
		344.8	0.547436	0.325825	0.118224	0.010924			344.8	0.556574	0.335838	0.072654	-0.00136			344.8	0.793117	0.626701	0.601622	0.468972			344.8	0.620481	0.184501	0.563581	0.039523
		345	0.546468	0.325706	0.118005	0.011039			345	0.556498	0.33616	0.072802	-0.00104			345	0.793065	0.626772	0.601381	0.469331			345	0.620811	0.184699	0.563351	0.039772
		345.2	0.545916	0.325953	0.11806	0.010522			345.2	0.556633	0.336272	0.0727	-0.00094			345.2	0.793239	0.626839	0.602041	0.469187			345.2	0.62102	0.184936	0.56312	0.039748
		345.4	0.545394	0.326046	0.117847	0.010513			345.4	0.556741	0.336227	0.072952	-0.00108			345.4	0.79321	0.627257	0.602395	0.469213			345.4	0.621307	0.18466	0.563013	0.03997
		345.6	0.544939	0.325945	0.118119	0.010818			345.6	0.556778	0.336564	0.073137	-0.00099			345.6	0.792469	0.62749	0.601668	0.468914			345.6	0.621245	0.184386	0.562897	0.040199
		345.8	0.544535	0.325411	0.117975	0.010514			345.8	0.557027	0.336433	0.073141	-0.00073			345.8	0.792324	0.62753	0.601625	0.468573			345.8	0.621126	0.184234	0.562709	0.040148
		346	0.544607	0.324522	0.118305	0.010312			346	0.557404	0.336665	0.073402	-0.00057			346	0.791861	0.627583	0.601451	0.468303			346	0.621251	0.184546	0.562443	0.040675
		346.2	0.544575	0.324742	0.118282	0.010404			346.2	0.557629	0.336534	0.073234	-0.00055			346.2	0.791745	0.626924	0.601449	0.467579			346.2	0.621606	0.184288	0.562409	0.040724
		346.4	0.544604	0.325088	0.118522	0.010253			346.4	0.557373	0.336805	0.073282	-0.00043			346.4	0.791519	0.62679	0.601473	0.467445			346.4	0.621894	0.1843	0.562586	0.040463
		346.6	0.544364	0.325325	0.118863	0.010178			346.6	0.557305	0.336993	0.073667	-2.35e-05			346.6	0.791459	0.62711	0.601381	0.46784			346.6	0.622971	0.184422	0.562817	0.040167
		346.8	0.54477	0.325265	0.119121	0.010639			346.8	0.557447	0.33736	0.073917	6.30211e-05			346.8	0.791562	0.627256	0.601898	0.468214			346.8	0.623617	0.184177	0.562832	0.040406
		347	0.544883	0.325404	0.119471	0.010545			347	0.557736	0.337785	0.07399	0.00029			347	0.791458	0.627257	0.602143	0.467937			347	0.624149	0.184282	0.563433	0.040034
		347.2	0.545015	0.325228	0.119454	0.0109			347.2	0.557888	0.337934	0.073887	0.000315			347.2	0.791697	0.627313	0.60236	0.467745			347.2	0.623954	0.184177	0.563314	0.039847
		347.4	0.544868	0.325072	0.119549	0.011177			347.4	0.557836	0.338036	0.073485	-0.00033			347.4	0.792154	0.627659	0.602803	0.467846			347.4	0.623684	0.184077	0.563968	0.039595
		347.6	0.545903	0.325385	0.119095	0.010943			347.6	0.55757	0.337578	0.073189	-0.00021			347.6	0.792153	0.627753	0.603239	0.468509			347.6	0.623717	0.184026	0.564015	0.039254
		347.8	0.54616	0.325707	0.119778	0.011559			347.8	0.557074	0.337441	0.073304	-7.57e-05			347.8	0.792118	0.627942	0.603299	0.468667			347.8	0.623423	0.18404	0.564017	0.038704
		348	0.545889	0.325653	0.11951	0.012271			348	0.556777	0.337219	0.073117	-0.00026			348	0.7922	0.62841	0.60348	0.469111			348	0.623248	0.184721	0.564081	0.038403
		348.2	0.546062	0.325843	0.119164	0.012297			348.2	0.556956	0.3374	0.072916	-6.56e-05			348.2	0.792626	0.628681	0.603793	0.468982			348.2	0.62352	0.185466	0.564435	0.037967
		348.4	0.545785	0.325793	0.119679	0.012317			348.4	0.557037	0.337476	0.073043	-0.00063			348.4	0.79301	0.628499	0.603653	0.469068			348.4	0.623329	0.185529	0.564506	0.038512
		348.6	0.546007	0.32586	0.119705	0.012154			348.6	0.556946	0.337305	0.07331	-0.00064			348.6	0.793251	0.628678	0.603209	0.468395			348.6	0.622927	0.185878	0.564338	0.038981
		348.8	0.546073	0.326434	0.119194	0.012232			348.8	0.556936	0.337537	0.073304	-0.00052			348.8	0.79394	0.628819	0.603343	0.468457			348.8	0.622604	0.186032	0.564667	0.038688
		349	0.5458	0.326263	0.118532	0.012596			349	0.557146	0.337743	0.073162	-0.00024			349	0.794011	0.628439	0.603379	0.468547			349	0.622712	0.186362	0.564134	0.039028
		349.2	0.544958	0.326524	0.118337	0.012487			349.2	0.556944	0.33779	0.073127	-0.00024			349.2	0.794302	0.628391	0.603694	0.46833			349.2	0.622442	0.186328	0.564306	0.03982
		349.4	0.544576	0.326417	0.118028	0.013142			349.4	0.557172	0.337717	0.073123	-0.00062			349.4	0.79424	0.628085	0.603174	0.468425			349.4	0.622166	0.185809	0.564084	0.040123
		349.6	0.544238	0.326238	0.118272	0.013008			349.6	0.557247	0.337713	0.073035	-0.00037			349.6	0.793957	0.628367	0.603037	0.46795			349.6	0.621899	0.186275	0.563702	0.040066
		349.8	0.544028	0.326066	0.118031	0.012561			349.8	0.557442	0.337505	0.072998	-7.1e-05			349.8	0.794341	0.628223	0.602899	0.468308			349.8	0.621823	0.186266	0.563437	0.040576
		350	0.544109	0.326467	0.117953	0.012622			350	0.557764	0.337759	0.073158	-0.00027			350	0.794248	0.628142	0.602927	0.468587			350	0.621811	0.18623	0.563431	0.040644
		350.2	0.543665	0.32667	0.11816	0.012553			350.2	0.557809	0.337716	0.073037	-0.00028			350.2	0.794176	0.628438	0.602009	0.468186			350.2	0.622346	0.186012	0.563615	0.040379
		350.4	0.544222	0.327468	0.118211	0.012167			350.4	0.557754	0.337716	0.073311	-0.00019			350.4	0.794618	0.628883	0.601851	0.46918			350.4	0.622805	0.185686	0.56389	0.040034
		350.6	0.54391	0.32783	0.11845	0.01211			350.6	0.557733	0.337518	0.073423	0.000105			350.6	0.794316	0.628762	0.602195	0.468797			350.6	0.62368	0.185418	0.563708	0.039924
		350.8	0.543993	0.327641	0.11875	0.011974			350.8	0.557497	0.337571	0.073517	-0.00028			350.8	0.79365	0.629292	0.602369	0.469632			350.8	0.623816	0.185149	0.563617	0.040131
		351	0.543742	0.327779	0.118917	0.011908			351	0.557821	0.337766	0.073633	-0.00023			351	0.793363	0.629322	0.602547	0.469488			351	0.623198	0.18479	0.563889	0.039517
		351.2	0.544046	0.327726	0.118997	0.012315			351.2	0.557745	0.337348	0.073404	-0.00029			351.2	0.793392	0.629178	0.602651	0.469786			351.2	0.623148	0.184845	0.564106	0.039654
		351.4	0.54392	0.328013	0.118842	0.012377			351.4	0.557734	0.337182	0.073685	-0.00038			351.4	0.792948	0.629397	0.602917	0.469733			351.4	0.623986	0.184546	0.563961	0.039969
		351.6	0.544224	0.328109	0.118913	0.01234			351.6	0.557428	0.336878	0.074064	0.000145			351.6	0.792579	0.630386	0.602742	0.470115			351.6	0.624208	0.18471	0.563541	0.039559
		351.8	0.544715	0.328014	0.119415	0.012196			351.8	0.557508	0.336986	0.07411	-0.00015			351.8	0.792387	0.630633	0.602495	0.469954			351.8	0.624725	0.184662	0.564186	0.039547
		352	0.545025	0.327867	0.119043	0.012232			352	0.557241	0.336937	0.074	-0.00019			352	0.79253	0.630791	0.602863	0.470142			352	0.624668	0.185182	0.564462	0.039447
		352.2	0.545221	0.327986	0.119291	0.012265			352.2	0.557328	0.337442	0.074228	-0.00037			352.2	0.792833	0.630621	0.6027	0.469319			352.2	0.624711	0.185754	0.564713	0.039694
		352.4	0.545525	0.327493	0.119315	0.012251			352.4	0.557231	0.337577	0.074714	-0.0005			352.4	0.79254	0.630481	0.602516	0.46948			352.4	0.624232	0.186045	0.564756	0.039891
		352.6	0.545764	0.327271	0.118875	0.012743			352.6	0.557041	0.337855	0.074623	-0.00042			352.6	0.792613	0.630079	0.602633	0.469284			352.6	0.624187	0.186343	0.564877	0.040076
		352.8	0.545948	0.327204	0.118708	0.01325			352.8	0.556877	0.338077	0.074615	-0.00039			352.8	0.793014	0.629997	0.602861	0.468927			352.8	0.623822	0.186574	0.565045	0.039935
		353	0.545557	0.326426	0.118875	0.013362			353	0.556876	0.338247	0.074548	-0.00012			353	0.793247	0.629781	0.602934	0.468616			353	0.623555	0.186963	0.56517	0.040678
		353.2	0.54538	0.326143	0.118809	0.012983			353.2	0.556952	0.338526	0.07433	-0.00024			353.2	0.793381	0.629527	0.603196	0.468852			353.2	0.623093	0.187211	0.565171	0.041211
		353.4	0.545533	0.325912	0.119094	0.013259			353.4	0.557048	0.338376	0.074077	-0.00031			353.4	0.793611	0.629905	0.603125	0.469098			353.4	0.622548	0.187206	0.564794	0.04096
		353.6	0.545454	0.325562	0.119336	0.012972			353.6	0.557079	0.33845	0.073908	2.85209e-05			353.6	0.794046	0.630645	0.603377	0.469395			353.6	0.622441	0.187174	0.565016	0.041371
		353.8	0.545189	0.325305	0.119364	0.013397			353.8	0.557186	0.338636	0.073697	0.000151			353.8	0.794352	0.630565	0.603272	0.469512			353.8	0.622399	0.186619	0.564927	0.041594
		354	0.545389	0.325686	0.119012	0.013456			354	0.55755	0.339046	0.073643	-0.00032			354	0.79438	0.630819	0.603746	0.469549			354	0.622335	0.186723	0.565339	0.041399
		354.2	0.545101	0.325928	0.119215	0.013119			354.2	0.557934	0.338951	0.073391	-0.00035			354.2	0.794616	0.630921	0.603799	0.469424			354.2	0.622728	0.187203	0.565443	0.041047
		354.4	0.545067	0.326545	0.119087	0.012847			354.4	0.557925	0.338791	0.073167	-0.00076			354.4	0.79498	0.63077	0.60423	0.469361			354.4	0.622845	0.187094	0.565946	0.040986
		354.6	0.544257	0.326857	0.119286	0.013029			354.6	0.558111	0.338895	0.073076	-0.00071			354.6	0.794363	0.630817	0.604556	0.469148			354.6	0.62325	0.186986	0.565828	0.040996
		354.8	0.544436	0.326276	0.119258	0.012205			354.8	0.558249	0.339024	0.073028	-0.0009			354.8	0.794784	0.630882	0.604862	0.46975			354.8	0.62305	0.187257	0.566254	0.040813
		355	0.544567	0.326209	0.118931	0.011918			355	0.558866	0.339097	0.073287	-0.00093			355	0.795235	0.630225	0.605245	0.469401			355	0.623278	0.18703	0.566952	0.040279
		355.2	0.544996	0.326679	0.11877	0.011189			355.2	0.558954	0.33902	0.073232	-0.0011			355.2	0.79529	0.630444	0.605088	0.469408			355.2	0.623919	0.18733	0.567073	0.040656
		355.4	0.544747	0.326689	0.118238	0.010996			355.4	0.558781	0.339167	0.073639	-0.00119			355.4	0.794945	0.630958	0.604692	0.469635			355.4	0.624617	0.186657	0.566907	0.040842
		355.6	0.545177	0.326937	0.117953	0.01021			355.6	0.55913	0.339223	0.073491	-0.00113			355.6	0.795237	0.631155	0.604752	0.469923			355.6	0.625089	0.186996	0.566597	0.040429
		355.8	0.545564	0.327415	0.118036	0.00958			355.8	0.559	0.339109	0.073237	-0.00111			355.8	0.795634	0.631131	0.604846	0.469889			355.8	0.625523	0.187252	0.56638	0.040352
		356	0.54527	0.327674	0.11823	0.009851			356	0.558746	0.339116	0.073316	-0.00093			356	0.79591	0.631159	0.604909	0.470095			356	0.625668	0.188223	0.566124	0.040555
		356.2	0.54444	0.32782	0.118177	0.009891			356.2	0.559099	0.339414	0.073797	-0.00085			356.2	0.795852	0.630964	0.6046	0.469873			356.2	0.625512	0.188707	0.565913	0.040722
		356.4	0.544309	0.32782	0.117832	0.01027			356.4	0.5589	0.339294	0.074053	-0.00055			356.4	0.795542	0.630799	0.604552	0.469885			356.4	0.625614	0.188813	0.565713	0.04025
		356.6	0.543693	0.327599	0.118113	0.010275			356.6	0.558737	0.33961	0.073864	-0.00064			356.6	0.795672	0.630927	0.604379	0.469489			356.6	0.6258	0.18879	0.565459	0.040799
		356.8	0.543935	0.3279	0.118475	0.00984			356.8	0.558589	0.339572	0.073999	-0.0004			356.8	0.795914	0.631721	0.604515	0.469571			356.8	0.625391	0.188724	0.565298	0.040616
		357	0.544275	0.327791	0.119004	0.009702			357	0.558906	0.339599	0.07406	-0.0005			357	0.796412	0.631936	0.604347	0.470407			357	0.625213	0.188485	0.565095	0.041333
		357.2	0.544857	0.327796	0.119279	0.009635			357.2	0.558939	0.339689	0.073924	-0.00055			357.2	0.796507	0.631769	0.603861	0.471379			357.2	0.625054	0.188359	0.564946	0.041184
		357.4	0.544688	0.328096	0.120012	0.009902			357.4	0.558364	0.339418	0.074177	-0.00022			357.4	0.796826	0.63255	0.603129	0.471876			357.4	0.624841	0.187895	0.565441	0.040882
		357.6	0.545055	0.32816	0.11999	0.009941			357.6	0.558622	0.339241	0.074351	-0.00013			357.6	0.797098	0.632725	0.602835	0.47215			357.6	0.624556	0.187722	0.565588	0.0409
		357.8	0.545617	0.328295	0.12039	0.01026			357.8	0.558408	0.339402	0.07422	0.000102			357.8	0.797338	0.632794	0.603088	0.472104			357.8	0.624858	0.18741	0.565642	0.040759
		358	0.546243	0.328604	0.120558	0.010566			358	0.558832	0.339409	0.074005	-0.00012			358	0.797227	0.632592	0.603036	0.47239			358	0.624735	0.187428	0.566267	0.040713
		358.2	0.546424	0.32822	0.120694	0.010805			358.2	0.559031	0.339315	0.07389	-0.00027			358.2	0.797213	0.632654	0.603131	0.472355			358.2	0.624899	0.18765	0.566422	0.040395
		358.4	0.546648	0.327693	0.120741	0.011006			358.4	0.558945	0.339593	0.073589	-0.00037			358.4	0.79729	0.632547	0.602968	0.472138			358.4	0.624468	0.187294	0.566996	0.040051
		358.6	0.547407	0.327192	0.121124	0.011251			358.6	0.559376	0.339776	0.073857	-0.00039			358.6	0.797559	0.632596	0.602824	0.47231			358.6	0.624238	0.186699	0.566991	0.040139
		358.8	0.547801	0.326731	0.120837	0.010495			358.8	0.559316	0.339846	0.073864	-0.00073			358.8	0.797825	0.631857	0.603104	0.472001			358.8	0.623904	0.187184	0.567507	0.040123
		359	0.547985	0.326952	0.120303	0.010821			359	0.559225	0.339654	0.074027	-0.00091			359	0.797536	0.631489	0.603594	0.47148			359	0.624188	0.186971	0.567577	0.040315
		359.2	0.54767	0.327334	0.120626	0.011136			359.2	0.559424	0.339704	0.074097	-0.00124			359.2	0.79716	0.631698	0.603653	0.471523			359.2	0.623764	0.187051	0.567504	0.040929
		359.4	0.547344	0.327018	0.120167	0.012003			359.4	0.559765	0.339445	0.074042	-0.00139			359.4	0.797391	0.63122	0.603853	0.471281			359.4	0.624084	0.186753	0.567214	0.04123
		359.6	0.54719	0.327271	0.120643	0.011567			359.6	0.559749	0.339229	0.073894	-0.00142			359.6	0.79786	0.631356	0.604156	0.470768			359.6	0.624434	0.186549	0.567221	0.041417
		359.8	0.54671	0.326827	0.121116	0.011335			359.8	0.559263	0.339119	0.074127	-0.00117			359.8	0.797114	0.631561	0.604393	0.470438			359.8	0.624115	0.186602	0.567469	0.042135
		360	0.545769	0.326242	0.12088	0.011514			360	0.559421	0.339435	0.074463	-0.00128			360	0.796562	0.630969	0.604165	0.470487			360	0.624218	0.187079	0.567801	0.042685
		360.2	0.545097	0.326232	0.120925	0.011508			360.2	0.559726	0.339468	0.074817	-0.00104			360.2	0.796089	0.631068	0.604113	0.470535			360.2	0.624085	0.186733	0.567618	0.042229
		360.4	0.544492	0.326041	0.120814	0.011909			360.4	0.55949	0.339368	0.075004	-0.00094			360.4	0.796036	0.631277	0.60427	0.470114			360.4	0.624405	0.186568	0.567219	0.042059
		360.6	0.544115	0.325888	0.121202	0.012014			360.6	0.559405	0.339532	0.074795	-0.00081			360.6	0.795992	0.632007	0.604879	0.470276			360.6	0.62465	0.186344	0.566966	0.042234
		360.8	0.54407	0.326043	0.121418	0.011739			360.8	0.559039	0.339356	0.074574	-0.00073			360.8	0.796396	0.632116	0.604945	0.471047			360.8	0.624721	0.186279	0.566433	0.042129
		361	0.544339	0.326191	0.121447	0.011741			361	0.558749	0.339512	0.074634	-0.0009			361	0.797087	0.632145	0.60457	0.471459			361	0.624696	0.186665	0.566731	0.042223
		361.2	0.54392	0.32647	0.121502	0.011768			361.2	0.558376	0.339481	0.074702	-0.00071			361.2	0.797078	0.632217	0.604184	0.471267			361.2	0.625003	0.186552	0.567468	0.042277
		361.4	0.543833	0.326655	0.121571	0.011788			361.4	0.558021	0.339369	0.074905	-0.00018			361.4	0.797152	0.632849	0.603477	0.47147			361.4	0.624951	0.186699	0.567863	0.041982
		361.6	0.544522	0.326484	0.121518	0.012246			361.6	0.558052	0.339327	0.074803	-0.00018			361.6	0.797081	0.632667	0.603672	0.471872			361.6	0.624877	0.187036	0.567745	0.041742
		361.8	0.54467	0.326598	0.121672	0.012385			361.8	0.557785	0.33966	0.074246	4.31076e-05			361.8	0.796572	0.63259	0.604009	0.472006			361.8	0.625088	0.187249	0.56748	0.041935
		362	0.545327	0.326682	0.121089	0.012448			362	0.557961	0.339816	0.074016	7.69079e-05			362	0.796861	0.63241	0.603938	0.472188			362	0.625136	0.187588	0.567622	0.041444
		362.2	0.545377	0.326644	0.12114	0.012518			362.2	0.558315	0.339871	0.073961	2.86639e-06			362.2	0.796747	0.632592	0.604178	0.472858			362.2	0.624584	0.188375	0.568319	0.040709
		362.4	0.545776	0.32628	0.120312	0.012575			362.4	0.558461	0.340291	0.073917	-5.36e-05			362.4	0.79672	0.631487	0.603973	0.472414			362.4	0.6245	0.188712	0.568861	0.040777
		362.6	0.546299	0.326298	0.120279	0.012884			362.6	0.558589	0.34022	0.074001	-0.00013			362.6	0.796659	0.630909	0.604313	0.472285			362.6	0.6246	0.189756	0.569251	0.041018
		362.8	0.545334	0.326661	0.119959	0.01299			362.8	0.558644	0.340618	0.073906	-0.0001			362.8	0.796526	0.630185	0.604612	0.472068			362.8	0.624935	0.190799	0.569471	0.041229
		363	0.545063	0.32685	0.119991	0.013538			363	0.558489	0.340572	0.074005	-0.00033			363	0.79687	0.629933	0.605066	0.472161			363	0.624903	0.191132	0.569328	0.040969
		363.2	0.544972	0.327155	0.120459	0.013905			363.2	0.558939	0.340855	0.074011	-0.00083			363.2	0.796912	0.630404	0.604999	0.472152			363.2	0.624567	0.19112	0.569664	0.041111
		363.4	0.545298	0.327014	0.120167	0.01366			363.4	0.559273	0.340826	0.07414	-0.00073			363.4	0.796699	0.630204	0.605128	0.471537			363.4	0.624463	0.191611	0.5697	0.04094
		363.6	0.545237	0.326847	0.120387	0.012887			363.6	0.559034	0.340747	0.074493	-0.00101			363.6	0.796557	0.630209	0.605198	0.471389			363.6	0.624379	0.191778	0.570176	0.041158
		363.8	0.545212	0.326665	0.120428	0.012856			363.8	0.559283	0.340779	0.074575	-0.00122			363.8	0.795941	0.630056	0.605265	0.471347			363.8	0.624369	0.192257	0.570045	0.041511
		364	0.544994	0.326856	0.120139	0.013172			364	0.55982	0.340829	0.074836	-0.0013			364	0.796493	0.629628	0.605063	0.471511			364	0.624828	0.192512	0.569696	0.041096
		364.2	0.545208	0.327215	0.120086	0.013444			364.2	0.559963	0.340581	0.074753	-0.00136			364.2	0.79666	0.630154	0.605502	0.471729			364.2	0.625438	0.19239	0.569162	0.040493
		364.4	0.545446	0.327372	0.120132	0.013671			364.4	0.560058	0.340389	0.075099	-0.00172			364.4	0.797392	0.630137	0.605724	0.471362			364.4	0.625602	0.192323	0.568421	0.040916
		364.6	0.545604	0.327583	0.120309	0.013211			364.6	0.559761	0.340614	0.074807	-0.00166			364.6	0.797926	0.630432	0.606444	0.471366			364.6	0.62607	0.192191	0.568122	0.040692
		364.8	0.545388	0.32781	0.120719	0.012553			364.8	0.559506	0.340777	0.074753	-0.00179			364.8	0.798423	0.630943	0.605921	0.47165			364.8	0.626336	0.192635	0.567386	0.040832
		365	0.54577	0.328101	0.120952	0.012744			365	0.559353	0.34094	0.0752	-0.0017			365	0.799053	0.631677	0.605363	0.471864			365	0.626625	0.191885	0.567784	0.041049
		365.2	0.54538	0.328423	0.121365	0.01276			365.2	0.559112	0.340654	0.075504	-0.00159			365.2	0.799137	0.632492	0.605128	0.471834			365.2	0.626959	0.190842	0.567385	0.041424
		365.4	0.545667	0.328285	0.121329	0.012589			365.4	0.559214	0.34052	0.075604	-0.00121			365.4	0.798704	0.633052	0.605126	0.472078			365.4	0.627169	0.190549	0.56708	0.041273
		365.6	0.546143	0.328236	0.121077	0.01202			365.6	0.55911	0.340372	0.075539	-0.00115			365.6	0.798994	0.632819	0.605668	0.472157			365.6	0.626838	0.190454	0.566824	0.041504
		365.8	0.546311	0.328233	0.120733	0.011549			365.8	0.558952	0.340197	0.075382	-0.00109			365.8	0.798904	0.633219	0.605558	0.472391			365.8	0.626926	0.190174	0.567027	0.041242
		366	0.546289	0.327781	0.120101	0.011634			366	0.559337	0.340125	0.075571	-0.00119			366	0.799661	0.633451	0.605466	0.471957			366	0.627322	0.18991	0.567336	0.040814
		366.2	0.545726	0.327339	0.120112	0.011818			366.2	0.55984	0.339879	0.075405	-0.00087			366.2	0.799372	0.633691	0.604838	0.47218			366.2	0.627147	0.190285	0.567622	0.041317
		366.4	0.546177	0.326981	0.119661	0.011744			366.4	0.560104	0.340142	0.075387	-0.00053			366.4	0.799409	0.633145	0.604827	0.471526			366.4	0.627715	0.190223	0.567487	0.041813
		366.6	0.545877	0.32686	0.119731	0.012002			366.6	0.560441	0.340498	0.074942	-0.00056			366.6	0.799619	0.633244	0.604795	0.471658			366.6	0.627574	0.190154	0.56782	0.041501
		366.8	0.545751	0.32708	0.120624	0.012343			366.8	0.560486	0.341047	0.074982	-9.84e-05			366.8	0.799393	0.632689	0.604836	0.471624			366.8	0.62716	0.189828	0.56738	0.041367
		367	0.546205	0.326881	0.121051	0.012689			367	0.560746	0.340753	0.074796	-0.00038			367	0.799311	0.632826	0.604954	0.471367			367	0.626364	0.189804	0.566953	0.040771
		367.2	0.546468	0.327184	0.12102	0.012998			367.2	0.560812	0.340774	0.074832	-0.00027			367.2	0.798973	0.633202	0.605107	0.471015			367.2	0.626138	0.189889	0.567519	0.040629
		367.4	0.546441	0.327368	0.120586	0.012976			367.4	0.561045	0.34092	0.074704	0.000222			367.4	0.798727	0.632869	0.605201	0.471306			367.4	0.626177	0.190618	0.567681	0.040354
		367.6	0.546524	0.328087	0.120701	0.012995			367.6	0.561093	0.341192	0.074708	-0.00021			367.6	0.798846	0.632788	0.605072	0.472211			367.6	0.626204	0.190466	0.568395	0.040296
		367.8	0.546876	0.327963	0.120884	0.01341			367.8	0.561589	0.341274	0.074242	1.69508e-05			367.8	0.79871	0.632553	0.605166	0.472244			367.8	0.626576	0.190102	0.568356	0.039993
		368	0.546845	0.328343	0.120444	0.013813			368	0.562084	0.341586	0.074306	-0.00018			368	0.798973	0.632288	0.605263	0.472868			368	0.627199	0.190635	0.568597	0.040023
		368.2	0.547078	0.328214	0.120689	0.013175			368.2	0.561988	0.341875	0.074051	-0.00043			368.2	0.798569	0.632317	0.605721	0.472841			368.2	0.627624	0.190547	0.568729	0.040247
		368.4	0.547405	0.328647	0.121028	0.012932			368.4	0.562139	0.341656	0.074315	-0.00025			368.4	0.798252	0.632211	0.605695	0.472824			368.4	0.627342	0.190625	0.568816	0.040373
		368.6	0.547101	0.328706	0.121081	0.012542			368.6	0.561648	0.341937	0.074188	-0.00024			368.6	0.798003	0.632262	0.605856	0.473496			368.6	0.627398	0.191007	0.568948	0.040468
		368.8	0.546994	0.328162	0.121598	0.012461			368.8	0.561379	0.341856	0.074368	-0.0002			368.8	0.797621	0.632403	0.605568	0.473867			368.8	0.627373	0.191212	0.569223	0.040568
		369	0.54703	0.328287	0.120916	0.012328			369	0.561208	0.34184	0.074552	-0.00036			369	0.797658	0.632706	0.605417	0.474379			369	0.627536	0.190734	0.569963	0.04077
		369.2	0.546735	0.328196	0.120835	0.01156			369.2	0.560956	0.341532	0.074686	-0.00046			369.2	0.797418	0.633106	0.606192	0.474455			369.2	0.627717	0.191154	0.570026	0.041671
		369.4	0.546957	0.328039	0.120561	0.01125			369.4	0.561282	0.341365	0.074642	-0.00066			369.4	0.797249	0.632739	0.606849	0.474003			369.4	0.627811	0.191583	0.57032	0.042301
		369.6	0.547089	0.327903	0.120199	0.011356			369.6	0.561039	0.341237	0.074658	-0.00112			369.6	0.797731	0.632985	0.606841	0.473516			369.6	0.627958	0.191532	0.570423	0.042747
		369.8	0.54668	0.327642	0.120955	0.011419			369.8	0.560999	0.340665	0.075162	-0.00146			369.8	0.797673	0.633629	0.606797	0.473524			369.8	0.62793	0.192045	0.570616	0.042974
		370	0.546197	0.327504	0.120985	0.011676			370	0.561168	0.340607	0.075198	-0.00179			370	0.79876	0.633508	0.607007	0.472401			370	0.628003	0.192203	0.569781	0.044051
		370.2	0.546196	0.327283	0.121396	0.011355			370.2	0.561364	0.340567	0.074856	-0.00182			370.2	0.799365	0.634258	0.606633	0.472083			370.2	0.628006	0.19228	0.569445	0.044501
		370.4	0.546435	0.327528	0.121877	0.011793			370.4	0.561207	0.340533	0.074755	-0.00179			370.4	0.799662	0.633742	0.606926	0.471639			370.4	0.627863	0.191816	0.569241	0.044448
		370.6	0.54664	0.327687	0.12201	0.012658			370.6	0.560758	0.340445	0.074565	-0.00204			370.6	0.800195	0.633504	0.606823	0.471466			370.6	0.627672	0.191501	0.569192	0.044106
		370.8	0.547108	0.32789	0.122524	0.012976			370.8	0.560817	0.34024	0.074543	-0.00166			370.8	0.800512	0.633391	0.607243	0.471252			370.8	0.626775	0.191746	0.568749	0.043935
		371	0.546692	0.328322	0.122348	0.013355			371	0.561234	0.339641	0.074662	-0.00202			371	0.800969	0.633813	0.607249	0.470922			371	0.626232	0.191903	0.568754	0.043245
		371.2	0.546302	0.328915	0.121883	0.013258			371.2	0.561032	0.339766	0.074558	-0.00154			371.2	0.801383	0.634068	0.607302	0.471684			371.2	0.626639	0.192033	0.569284	0.043412
		371.4	0.546151	0.329124	0.121729	0.013453			371.4	0.561182	0.33974	0.074267	-0.00132			371.4	0.801566	0.633784	0.607035	0.472276			371.4	0.626735	0.192137	0.56868	0.043114
		371.6	0.546315	0.329558	0.12206	0.013409			371.6	0.561668	0.339792	0.074324	-0.00129			371.6	0.801455	0.633584	0.60707	0.472502			371.6	0.626893	0.19223	0.568695	0.043015
		371.8	0.546366	0.32925	0.121986	0.013339			371.8	0.561949	0.339659	0.073772	-0.0012			371.8	0.80144	0.633298	0.607391	0.472284			371.8	0.627174	0.192082	0.568249	0.043021
		372	0.546615	0.329554	0.122144	0.013355			372	0.562167	0.339998	0.073813	-0.00132			372	0.801366	0.63318	0.60734	0.472795			372	0.627741	0.192492	0.568104	0.043299
		372.2	0.54681	0.329278	0.122292	0.01315			372.2	0.561938	0.339815	0.07361	-0.00093			372.2	0.800764	0.633063	0.607457	0.47315			372.2	0.627743	0.192015	0.568077	0.043404
		372.4	0.546813	0.329637	0.122519	0.013304			372.4	0.561777	0.339794	0.073941	-0.00079			372.4	0.801137	0.63314	0.606998	0.473646			372.4	0.627972	0.192345	0.56808	0.043535
		372.6	0.546708	0.329592	0.122841	0.013697			372.6	0.561658	0.340258	0.073893	-0.00099			372.6	0.800713	0.63275	0.60692	0.474391			372.6	0.628501	0.192884	0.568737	0.043498
		372.8	0.546524	0.329699	0.122916	0.013149			372.8	0.561707	0.340479	0.074153	-0.00082			372.8	0.800609	0.632848	0.606587	0.474778			372.8	0.629069	0.192865	0.569294	0.04334
		373	0.546484	0.32988	0.122139	0.012605			373	0.561731	0.340874	0.074208	-0.00087			373	0.800269	0.63348	0.606798	0.474575			373	0.62946	0.192852	0.569075	0.043772
		373.2	0.546986	0.329771	0.122681	0.012471			373.2	0.561907	0.341118	0.074432	-0.00056			373.2	0.800179	0.633671	0.607125	0.474			373.2	0.630071	0.192919	0.569299	0.044397
		373.4	0.547137	0.329923	0.122722	0.012677			373.4	0.561582	0.341689	0.074654	-0.00071			373.4	0.800123	0.633406	0.606968	0.473293			373.4	0.630168	0.192395	0.569941	0.044239
		373.6	0.54749	0.32986	0.122594	0.012736			373.6	0.561158	0.34215	0.075014	-0.00099			373.6	0.799863	0.633693	0.606458	0.473109			373.6	0.63036	0.192356	0.570164	0.043604
		373.8	0.547304	0.329983	0.12287	0.011964			373.8	0.560957	0.342069	0.075203	-0.00061			373.8	0.800106	0.633739	0.606148	0.472998			373.8	0.630257	0.192492	0.570665	0.04342
		374	0.547811	0.330269	0.122798	0.011965			374	0.560769	0.34253	0.07501	-0.00057			374	0.800009	0.633473	0.606349	0.472071			374	0.630233	0.191918	0.570923	0.043643
		374.2	0.548297	0.330368	0.122918	0.011955			374.2	0.561018	0.342701	0.075048	-0.00038			374.2	0.799352	0.633561	0.605712	0.472006			374.2	0.630217	0.191701	0.571261	0.0432
		374.4	0.548851	0.330833	0.123209	0.012845			374.4	0.560729	0.343033	0.075507	-0.00029			374.4	0.799106	0.632993	0.605951	0.472019			374.4	0.630045	0.190911	0.571071	0.04272
		374.6	0.549453	0.330705	0.123294	0.01293			374.6	0.560777	0.343032	0.075891	-0.00057			374.6	0.799285	0.633221	0.606357	0.472254			374.6	0.629711	0.190264	0.571621	0.042648
		374.8	0.549234	0.33051	0.123266	0.013065			374.8	0.561232	0.343051	0.076309	-0.00012			374.8	0.799689	0.632949	0.606529	0.472382			374.8	0.628889	0.190404	0.571981	0.042598
		375	0.548552	0.330947	0.12313	0.013091			375	0.561219	0.342992	0.076352	-0.00024			375	0.799723	0.632763	0.606655	0.472722			375	0.628762	0.191056	0.571717	0.042566
		375.2	0.548488	0.330412	0.123233	0.012825			375.2	0.561043	0.343127	0.076347	-2.15e-06			375.2	0.799789	0.633174	0.606583	0.472976			375.2	0.628858	0.19112	0.571915	0.04283
		375.4	0.548538	0.330295	0.123175	0.012773			375.4	0.560804	0.342862	0.076339	-0.00027			375.4	0.799416	0.632668	0.60704	0.473081			375.4	0.628791	0.191285	0.571339	0.04304
		375.6	0.548171	0.330819	0.123607	0.012603			375.6	0.561088	0.342685	0.076364	-0.00036			375.6	0.799369	0.632678	0.607556	0.473689			375.6	0.629059	0.191765	0.571062	0.043241
		375.8	0.547577	0.330498	0.123234	0.012453			375.8	0.561255	0.342581	0.076156	-0.00072			375.8	0.799559	0.633384	0.607725	0.474402			375.8	0.62908	0.191798	0.570716	0.043495
		376	0.547435	0.329898	0.123292	0.012742			376	0.561235	0.342597	0.076242	-0.00081			376	0.79978	0.633548	0.607801	0.474927			376	0.629612	0.192219	0.57	0.043547
		376.2	0.547424	0.329564	0.123199	0.013381			376.2	0.560828	0.342255	0.076142	-0.0006			376.2	0.799849	0.633644	0.607688	0.475336			376.2	0.629746	0.192329	0.570225	0.044052
		376.4	0.546892	0.32942	0.124055	0.013259			376.4	0.561014	0.342537	0.076008	-0.00097			376.4	0.800304	0.634079	0.607739	0.475891			376.4	0.629682	0.192687	0.570645	0.044048
		376.6	0.547013	0.329124	0.123983	0.014109			376.6	0.56115	0.342393	0.075893	-0.00098			376.6	0.800334	0.63478	0.607285	0.476294			376.6	0.629627	0.192881	0.571106	0.043658
		376.8	0.546985	0.328133	0.12371	0.013882			376.8	0.561135	0.342066	0.075887	-0.0007			376.8	0.800795	0.635553	0.60705	0.476629			376.8	0.629278	0.192619	0.570898	0.043788
		377	0.547362	0.327766	0.123601	0.013827			377	0.561034	0.342121	0.075858	-0.00085			377	0.801255	0.635582	0.607217	0.476472			377	0.629167	0.192676	0.57083	0.043865
		377.2	0.547366	0.32758	0.123568	0.014426			377.2	0.56089	0.341951	0.075696	-0.00067			377.2	0.801406	0.635919	0.607491	0.476317			377.2	0.629401	0.192755	0.57152	0.043173
		377.4	0.547444	0.327656	0.122988	0.014162			377.4	0.560481	0.341739	0.075714	-0.00047			377.4	0.801381	0.636101	0.607129	0.476667			377.4	0.629097	0.192619	0.572053	0.042878
		377.6	0.547712	0.327722	0.12264	0.0137			377.6	0.560592	0.341383	0.075572	-0.00054			377.6	0.801261	0.636035	0.607263	0.476768			377.6	0.628886	0.192739	0.572049	0.042484
		377.8	0.547719	0.327981	0.12321	0.013351			377.8	0.560855	0.341052	0.07535	-0.0002			377.8	0.80162	0.635897	0.607709	0.476597			377.8	0.628495	0.19238	0.572314	0.042577
		378	0.548349	0.328544	0.124519	0.013287			378	0.560986	0.341122	0.075465	-0.00024			378	0.801533	0.635609	0.608257	0.475853			378	0.628185	0.192028	0.572186	0.042951
		378.2	0.548782	0.328679	0.124645	0.013446			378.2	0.561235	0.341161	0.075384	-0.00012			378.2	0.802171	0.635457	0.608206	0.476197			378.2	0.628025	0.192086	0.572127	0.042955
		378.4	0.549172	0.328735	0.125149	0.01357			378.4	0.56086	0.341322	0.075329	-0.0003			378.4	0.802423	0.635267	0.609053	0.475883			378.4	0.62767	0.191642	0.571555	0.042895
		378.6	0.549405	0.328945	0.125079	0.012924			378.6	0.560693	0.34107	0.075511	-0.00041			378.6	0.802963	0.634837	0.609193	0.47582			378.6	0.627202	0.191429	0.571737	0.043209
		378.8	0.548852	0.32935	0.125093	0.012743			378.8	0.560583	0.340789	0.075789	-0.00012			378.8	0.803619	0.634545	0.609181	0.475754			378.8	0.626851	0.192315	0.571675	0.043053
		379	0.548788	0.329626	0.124719	0.012167			379	0.560571	0.340631	0.075631	-0.00021			379	0.803115	0.634662	0.609597	0.475951			379	0.6272	0.19306	0.570619	0.042722
		379.2	0.548721	0.329313	0.125523	0.011875			379.2	0.561082	0.340585	0.075963	-0.00015			379.2	0.803031	0.634607	0.609762	0.475526			379.2	0.627628	0.192966	0.570969	0.042592
		379.4	0.548265	0.329628	0.125243	0.011831			379.4	0.56105	0.340657	0.075592	-0.00023			379.4	0.803049	0.634383	0.609981	0.475224			379.4	0.628153	0.193222	0.570545	0.042853
		379.6	0.547864	0.329655	0.124995	0.011685			379.6	0.561758	0.340915	0.075608	-0.00016			379.6	0.803039	0.634937	0.610055	0.475112			379.6	0.628241	0.193148	0.570401	0.042445
		379.8	0.547595	0.329403	0.124461	0.011688			379.8	0.561999	0.341097	0.075415	-0.00011			379.8	0.802789	0.635105	0.610124	0.474998			379.8	0.628442	0.193581	0.569921	0.042513
		380	0.547698	0.329511	0.124079	0.012189			380	0.561863	0.34169	0.075317	-6.66e-05			380	0.802797	0.634476	0.609717	0.474773			380	0.628541	0.193565	0.569739	0.042736
		380.2	0.548269	0.329652	0.123722	0.012905			380.2	0.56222	0.342205	0.075318	0.000107			380.2	0.80197	0.634335	0.609347	0.474414			380.2	0.628812	0.193556	0.570293	0.042649
		380.4	0.548032	0.329489	0.123921	0.013097			380.4	0.562765	0.342506	0.075108	-0.00013			380.4	0.801908	0.635225	0.609185	0.474939			380.4	0.62892	0.193807	0.570794	0.042162
		380.6	0.548451	0.329102	0.12349	0.013831			380.6	0.562686	0.342612	0.075301	0.000148			380.6	0.801817	0.635559	0.607958	0.474962			380.6	0.629283	0.193824	0.570553	0.042147
		380.8	0.548405	0.329092	0.123219	0.013895			380.8	0.562935	0.342809	0.075363	0.000341			380.8	0.801414	0.635928	0.608284	0.47562			380.8	0.629102	0.19383	0.570563	0.042283
		381	0.548224	0.329903	0.122436	0.013736			381	0.562949	0.342974	0.075501	-4.51e-05			381	0.801503	0.636032	0.607796	0.47551			381	0.630087	0.193973	0.570619	0.04241
		381.2	0.548294	0.33037	0.121941	0.013783			381.2	0.562847	0.343075	0.075581	4.9107e-05			381.2	0.80094	0.636737	0.608191	0.475501			381.2	0.630435	0.194246	0.570812	0.042284
		381.4	0.548799	0.330325	0.120959	0.013079			381.4	0.562612	0.342798	0.075976	-3.63e-05			381.4	0.801273	0.636718	0.608159	0.475652			381.4	0.63091	0.194614	0.571273	0.04283
		381.6	0.548822	0.330688	0.121106	0.012644			381.6	0.562481	0.342691	0.075848	-0.0006			381.6	0.801416	0.636413	0.608685	0.475666			381.6	0.631179	0.194559	0.571359	0.042478
		381.8	0.548953	0.330885	0.121303	0.012131			381.8	0.562396	0.343168	0.075736	-0.00065			381.8	0.801669	0.636097	0.608574	0.475653			381.8	0.631118	0.194389	0.571293	0.043274
		382	0.548841	0.331084	0.121576	0.011986			382	0.561811	0.343363	0.075539	-0.00072			382	0.801739	0.636118	0.608184	0.475128			382	0.631544	0.194855	0.571393	0.043936
		382.2	0.549142	0.330745	0.121271	0.011532			382.2	0.561819	0.343136	0.075307	-0.00084			382.2	0.801522	0.636433	0.608101	0.475843			382.2	0.631199	0.19492	0.571316	0.044331
		382.4	0.549324	0.330946	0.121468	0.011342			382.4	0.561172	0.342847	0.075359	-0.00122			382.4	0.801566	0.636164	0.608628	0.475748			382.4	0.63097	0.195378	0.571302	0.044731
		382.6	0.549215	0.331099	0.121264	0.011058			382.6	0.560984	0.342561	0.075417	-0.00156			382.6	0.80247	0.636558	0.608411	0.476241			382.6	0.63103	0.195362	0.571277	0.044205
		382.8	0.548991	0.330824	0.121601	0.010884			382.8	0.560918	0.342389	0.07531	-0.00146			382.8	0.802498	0.63705	0.608543	0.476655			382.8	0.631267	0.195903	0.57091	0.044095
		383	0.548845	0.330177	0.121757	0.011044			383	0.560855	0.342408	0.075518	-0.00138			383	0.802321	0.637285	0.608343	0.47658			383	0.631791	0.195683	0.570186	0.043832
		383.2	0.548024	0.329947	0.122895	0.011242			383.2	0.561021	0.342761	0.075348	-0.00154			383.2	0.802538	0.63706	0.608445	0.476355			383.2	0.631641	0.195133	0.570314	0.0433
		383.4	0.547625	0.329892	0.122833	0.011231			383.4	0.560782	0.342882	0.074788	-0.00136			383.4	0.802574	0.637695	0.608509	0.476275			383.4	0.631825	0.194747	0.570213	0.042825
		383.6	0.547243	0.329351	0.123486	0.011345			383.6	0.561234	0.342798	0.075013	-0.00119			383.6	0.801983	0.637803	0.60851	0.476373			383.6	0.631633	0.194214	0.570678	0.042604
		383.8	0.54716	0.329431	0.123938	0.01195			383.8	0.561272	0.342783	0.075293	-0.00069			383.8	0.802084	0.637411	0.608327	0.47636			383.8	0.631635	0.194804	0.569804	0.042674
		384	0.547468	0.329765	0.124298	0.012759			384	0.561371	0.34306	0.075524	-0.00039			384	0.802149	0.637553	0.608525	0.47613			384	0.631435	0.194421	0.57004	0.04274
		384.2	0.547668	0.329834	0.124535	0.013058			384.2	0.56167	0.342723	0.075747	-3.44e-05			384.2	0.801321	0.637939	0.608431	0.476078			384.2	0.631742	0.194323	0.570156	0.042788
		384.4	0.546848	0.329466	0.125344	0.013408			384.4	0.561449	0.342049	0.075879	9.84472e-05			384.4	0.801681	0.638244	0.608639	0.476582			384.4	0.631702	0.194387	0.569839	0.042892
		384.6	0.546975	0.329446	0.125569	0.013716			384.6	0.561757	0.341932	0.075982	0.000424			384.6	0.801551	0.638014	0.608408	0.476407			384.6	0.631578	0.194304	0.569738	0.04303
		384.8	0.546732	0.330388	0.124977	0.013819			384.8	0.562183	0.342089	0.075887	0.000339			384.8	0.801477	0.638146	0.608712	0.476573			384.8	0.631508	0.194727	0.569357	0.04272
		385	0.546653	0.330809	0.124779	0.013202			385	0.56231	0.341891	0.075804	0.000389			385	0.801787	0.637768	0.608318	0.476914			385	0.632013	0.1949	0.569382	0.042971
		385.2	0.547316	0.330604	0.125235	0.013102			385.2	0.562231	0.341776	0.076259	0.000395			385.2	0.80156	0.637701	0.60861	0.476572			385.2	0.631656	0.195238	0.56964	0.043091
		385.4	0.547169	0.33059	0.124301	0.013116			385.4	0.562379	0.341559	0.076179	0.000166			385.4	0.801888	0.637181	0.608646	0.476462			385.4	0.631987	0.195507	0.569928	0.042557
		385.6	0.547174	0.330568	0.124023	0.012768			385.6	0.562523	0.341878	0.075966	-0.00012			385.6	0.80147	0.636683	0.608386	0.476451			385.6	0.631975	0.195071	0.57018	0.042521
		385.8	0.54738	0.330482	0.12399	0.012653			385.8	0.562606	0.342603	0.07587	-0.00021			385.8	0.801594	0.636313	0.60808	0.475921			385.8	0.631588	0.195072	0.570475	0.043581
		386	0.547133	0.330698	0.124123	0.012356			386	0.562645	0.342508	0.075993	-0.0003			386	0.80176	0.636072	0.608032	0.475632			386	0.631003	0.195267	0.57107	0.043628
		386.2	0.54765	0.330483	0.124047	0.012048			386.2	0.5629	0.342522	0.07605	-0.00063			386.2	0.801729	0.636307	0.608005	0.475456			386.2	0.630493	0.195149	0.571149	0.043693
		386.4	0.547874	0.331038	0.123972	0.012323			386.4	0.562436	0.342631	0.0761	-0.00111			386.4	0.802366	0.636214	0.607905	0.475363			386.4	0.630326	0.195588	0.571383	0.043264
		386.6	0.547792	0.330915	0.123792	0.011942			386.6	0.562293	0.343244	0.075973	-0.00131			386.6	0.80285	0.63659	0.607299	0.475573			386.6	0.63032	0.195347	0.57135	0.042637
		386.8	0.547807	0.330722	0.123793	0.011321			386.8	0.562435	0.343943	0.076346	-0.00122			386.8	0.802593	0.63668	0.606851	0.475292			386.8	0.630166	0.195063	0.571435	0.042453
		387	0.547397	0.330316	0.123553	0.011393			387	0.56247	0.34404	0.076509	-0.00134			387	0.80267	0.636468	0.606471	0.47501			387	0.630378	0.195116	0.571712	0.042383
		387.2	0.547151	0.330687	0.123327	0.011349			387.2	0.56274	0.344301	0.076407	-0.00131			387.2	0.802697	0.636295	0.607087	0.475424			387.2	0.6299	0.195221	0.571895	0.041507
		387.4	0.547515	0.330915	0.123345	0.01134			387.4	0.562895	0.344206	0.076067	-0.00087			387.4	0.802825	0.636486	0.60711	0.475649			387.4	0.629928	0.195919	0.572445	0.041673
		387.6	0.547611	0.33077	0.123721	0.011447			387.6	0.563242	0.344171	0.07665	-0.00081			387.6	0.802791	0.637229	0.607573	0.475898			387.6	0.629475	0.196787	0.572832	0.041823
		387.8	0.548443	0.331071	0.123746	0.011421			387.8	0.563322	0.343912	0.077271	-0.00051			387.8	0.803196	0.637515	0.607745	0.475923			387.8	0.629258	0.197385	0.572286	0.041796
		388	0.549145	0.331322	0.124015	0.011379			388	0.562944	0.343809	0.077106	-0.00061			388	0.803058	0.637949	0.60873	0.475987			388	0.629356	0.197564	0.572574	0.042421
		388.2	0.549479	0.331074	0.12418	0.010877			388.2	0.562726	0.343561	0.077061	-0.00064			388.2	0.803059	0.637886	0.609023	0.476548			388.2	0.629726	0.198033	0.572416	0.042856
		388.4	0.549543	0.330867	0.124412	0.010918			388.4	0.562843	0.343427	0.077338	-0.00064			388.4	0.803469	0.637836	0.609485	0.476719			388.4	0.630198	0.198302	0.572128	0.042852
		388.6	0.54993	0.330819	0.124132	0.010748			388.6	0.563096	0.343364	0.077008	-0.00073			388.6	0.803444	0.637854	0.609816	0.476989			388.6	0.630814	0.19821	0.571952	0.042833
		388.8	0.54954	0.331061	0.123937	0.010958			388.8	0.562935	0.343231	0.076955	-0.00071			388.8	0.803745	0.638082	0.610046	0.477893			388.8	0.631537	0.198309	0.571644	0.043391
		389	0.549259	0.330885	0.124579	0.010572			389	0.562962	0.342884	0.077124	-0.00049			389	0.803975	0.638313	0.610031	0.478227			389	0.6322	0.197977	0.571982	0.043703
		389.2	0.549556	0.33067	0.124812	0.011322			389.2	0.562637	0.342933	0.077265	-0.00069			389.2	0.804272	0.638442	0.610313	0.477741			389.2	0.632264	0.197309	0.572115	0.043645
		389.4	0.549086	0.331213	0.124577	0.011574			389.4	0.562753	0.343024	0.076877	-0.0008			389.4	0.804799	0.63811	0.610716	0.478045			389.4	0.633084	0.19677	0.571823	0.043357
		389.6	0.549265	0.330776	0.124567	0.011549			389.6	0.562672	0.343243	0.076989	-0.00075			389.6	0.804482	0.638102	0.610939	0.477863			389.6	0.633451	0.196425	0.572173	0.043954
		389.8	0.549314	0.330908	0.125357	0.011824			389.8	0.562638	0.343369	0.076838	-0.0006			389.8	0.804543	0.637633	0.61141	0.477414			389.8	0.633506	0.196157	0.572335	0.044236
		390	0.548919	0.331137	0.125739	0.011538			390	0.562478	0.343306	0.077085	-0.00053			390	0.804446	0.637322	0.611054	0.47739			390	0.633682	0.195853	0.571879	0.044519
		390.2	0.549175	0.33088	0.125924	0.011673			390.2	0.562682	0.34376	0.077147	-0.00079			390.2	0.805056	0.637785	0.611188	0.47731			390.2	0.634462	0.196131	0.571552	0.044469
		390.4	0.548846	0.331082	0.125919	0.011357			390.4	0.562648	0.343934	0.077113	-0.00101			390.4	0.805371	0.638012	0.611221	0.478055			390.4	0.634772	0.196266	0.571286	0.044413
		390.6	0.54841	0.331055	0.125245	0.011136			390.6	0.563029	0.34418	0.076982	-0.00092			390.6	0.805441	0.63792	0.61144	0.478074			390.6	0.634688	0.196042	0.571153	0.045001
		390.8	0.548108	0.331217	0.124943	0.011036			390.8	0.56365	0.344298	0.077034	-0.00111			390.8	0.805214	0.637832	0.611276	0.477502			390.8	0.634584	0.196149	0.571588	0.04447
		391	0.547554	0.331525	0.124378	0.010918			391	0.563699	0.343887	0.07669	-0.00102			391	0.805774	0.637903	0.611301	0.477763			391	0.6339	0.196808	0.571825	0.044581
		391.2	0.54754	0.332243	0.123591	0.01074			391.2	0.563566	0.343636	0.076471	-0.00052			391.2	0.805988	0.638046	0.611449	0.47811			391.2	0.633173	0.197318	0.571912	0.043773
		391.4	0.54764	0.332265	0.123678	0.010714			391.4	0.563852	0.343565	0.076327	-0.00031			391.4	0.805985	0.638267	0.611577	0.478436			391.4	0.632454	0.197745	0.571741	0.044048
		391.6	0.547743	0.332241	0.123546	0.010781			391.6	0.564144	0.343358	0.076583	-0.00048			391.6	0.805798	0.638648	0.612184	0.478601			391.6	0.631767	0.19763	0.572117	0.043846
		391.8	0.548376	0.332332	0.123737	0.010537			391.8	0.564032	0.343424	0.076603	-0.00034			391.8	0.805575	0.638816	0.61196	0.478539			391.8	0.631699	0.197628	0.571844	0.043856
		392	0.54874	0.332238	0.123481	0.010986			392	0.563789	0.343654	0.076491	-1.42e-05			392	0.805437	0.639463	0.612091	0.478128			392	0.631805	0.197861	0.572973	0.04423
		392.2	0.549355	0.332001	0.123517	0.011155			392.2	0.563882	0.343558	0.07676	-2.97e-05			392.2	0.805365	0.63938	0.612263	0.478297			392.2	0.63161	0.197703	0.573085	0.044162
		392.4	0.548685	0.331763	0.122777	0.01147			392.4	0.564269	0.343641	0.076826	-7.47e-06			392.4	0.805462	0.63947	0.612286	0.478001			392.4	0.631596	0.196926	0.573468	0.044299
		392.6	0.548759	0.33132	0.122854	0.011715			392.6	0.5644	0.343489	0.076657	0.000133			392.6	0.805658	0.639803	0.612589	0.477981			392.6	0.631676	0.196773	0.573575	0.044068
		392.8	0.548645	0.331521	0.122926	0.01225			392.8	0.564632	0.343445	0.076541	0.000184			392.8	0.805974	0.639686	0.612052	0.478075			392.8	0.631867	0.196766	0.574006	0.04442
		393	0.549005	0.33169	0.123502	0.012269			393	0.564845	0.343612	0.076367	0.000238			393	0.805808	0.639361	0.61212	0.478014			393	0.630977	0.19667	0.574005	0.043891
		393.2	0.549306	0.331668	0.123713	0.013026			393.2	0.565057	0.343318	0.076192	0.000185			393.2	0.805591	0.63908	0.61246	0.478506			393.2	0.630653	0.196466	0.574046	0.043946
		393.4	0.549047	0.331539	0.124059	0.013077			393.4	0.565259	0.343263	0.075966	2.07911e-05			393.4	0.805099	0.639165	0.612427	0.478606			393.4	0.630753	0.196967	0.573964	0.043834
		393.6	0.549426	0.330963	0.124156	0.012865			393.6	0.565196	0.34349	0.076162	0.000119			393.6	0.804577	0.638841	0.612929	0.478208			393.6	0.631072	0.197299	0.574251	0.044246
		393.8	0.549426	0.330575	0.124892	0.012819			393.8	0.565377	0.343579	0.075893	-0.00024			393.8	0.804632	0.638557	0.612615	0.478487			393.8	0.631189	0.197401	0.574059	0.044252
		394	0.549546	0.330414	0.125111	0.012575			394	0.565464	0.343398	0.075917	-0.00069			394	0.804831	0.638789	0.612536	0.478657			394	0.631653	0.197885	0.574164	0.044337
		394.2	0.549849	0.330075	0.125173	0.012006			394.2	0.565974	0.343363	0.07582	-0.00106			394.2	0.805592	0.638848	0.613164	0.479226			394.2	0.631781	0.19861	0.573966	0.044264
		394.4	0.549417	0.329845	0.125029	0.01172			394.4	0.566234	0.343265	0.075254	-0.00127			394.4	0.805971	0.639108	0.613077	0.479148			394.4	0.631869	0.198521	0.573638	0.044077
		394.6	0.549759	0.329819	0.124573	0.012153			394.6	0.566285	0.343281	0.075368	-0.0013			394.6	0.805942	0.639095	0.613022	0.478541			394.6	0.632184	0.198589	0.573958	0.04394
		394.8	0.550042	0.329742	0.124677	0.012013			394.8	0.565836	0.343052	0.075697	-0.0015			394.8	0.806797	0.639248	0.612437	0.477947			394.8	0.632428	0.198838	0.574598	0.04329
		395	0.550245	0.329866	0.124539	0.011671			395	0.565441	0.342691	0.075917	-0.00121			395	0.807328	0.639727	0.612711	0.478373			395	0.632585	0.198893	0.574522	0.043361
		395.2	0.550418	0.329532	0.123942	0.011803			395.2	0.565082	0.342736	0.075662	-0.00069			395.2	0.807411	0.639621	0.6129	0.478373			395.2	0.632801	0.198706	0.574156	0.042971
		395.4	0.550168	0.329082	0.123712	0.011947			395.4	0.565171	0.343249	0.076178	-0.0006			395.4	0.807081	0.639857	0.613468	0.478144			395.4	0.632759	0.198575	0.574128	0.043325
		395.6	0.55005	0.329094	0.123337	0.012106			395.6	0.564963	0.343259	0.076053	-0.00042			395.6	0.806716	0.639996	0.613731	0.477363			395.6	0.633213	0.198364	0.574267	0.043145
		395.8	0.549567	0.329124	0.123696	0.012423			395.8	0.564374	0.343654	0.076242	-0.00019			395.8	0.806429	0.640618	0.613826	0.477133			395.8	0.633892	0.198623	0.573674	0.043277
		396	0.549572	0.329291	0.123472	0.012933			396	0.564076	0.343886	0.076667	-0.00031			396	0.806167	0.640701	0.614177	0.476575			396	0.634381	0.198384	0.574219	0.043186
		396.2	0.549381	0.329726	0.123871	0.012442			396.2	0.564097	0.344496	0.076666	-0.00066			396.2	0.806337	0.640327	0.614725	0.476668			396.2	0.634417	0.197918	0.573835	0.042807
		396.4	0.548285	0.330049	0.1237	0.012536			396.4	0.564038	0.344858	0.07695	-0.0004			396.4	0.805958	0.640079	0.614165	0.476522			396.4	0.634431	0.197515	0.573566	0.042315
		396.6	0.548635	0.330454	0.124364	0.012429			396.6	0.564013	0.344998	0.077307	-0.00042			396.6	0.805886	0.640142	0.614002	0.476788			396.6	0.634777	0.19778	0.573139	0.04238
		396.8	0.548683	0.331013	0.124338	0.012112			396.8	0.563944	0.344919	0.07743	-0.00062			396.8	0.805336	0.639892	0.613891	0.476977			396.8	0.634512	0.197398	0.572704	0.042684
		397	0.548854	0.331665	0.124493	0.012375			397	0.56376	0.345242	0.0774	-0.00076			397	0.805163	0.639565	0.613797	0.477503			397	0.634518	0.197786	0.572731	0.042469
		397.2	0.549117	0.331921	0.124617	0.012449			397.2	0.563862	0.345137	0.077355	-0.00112			397.2	0.805023	0.639623	0.61355	0.477981			397.2	0.634891	0.19783	0.573181	0.043239
		397.4	0.549113	0.331753	0.124808	0.012075			397.4	0.563806	0.345561	0.077111	-0.00102			397.4	0.805186	0.639551	0.61311	0.478426			397.4	0.635149	0.198273	0.57327	0.043509
		397.6	0.549472	0.331399	0.125017	0.011618			397.6	0.563609	0.345725	0.077139	-0.00105			397.6	0.805426	0.639372	0.613031	0.478563			397.6	0.63541	0.198363	0.5737	0.043714
		397.8	0.549209	0.331018	0.125367	0.01199			397.8	0.564046	0.345775	0.076978	-0.00129			397.8	0.805413	0.63927	0.612311	0.479182			397.8	0.635392	0.198396	0.573637	0.043544
		398	0.549355	0.331289	0.125238	0.012185			398	0.564086	0.345508	0.076889	-0.00121			398	0.80599	0.63892	0.612262	0.479221			398	0.635724	0.198786	0.573555	0.043965
		398.2	0.549926	0.331008	0.125057	0.012431			398.2	0.564668	0.345552	0.076833	-0.00101			398.2	0.806893	0.638641	0.611955	0.47934			398.2	0.635798	0.1991	0.573348	0.044203
		398.4	0.550073	0.330729	0.124635	0.013096			398.4	0.56474	0.345807	0.076633	-0.00039			398.4	0.807187	0.63866	0.611678	0.478692			398.4	0.636028	0.198985	0.573585	0.044145
		398.6	0.550957	0.330334	0.124594	0.013791			398.6	0.564946	0.34551	0.076927	-0.00026			398.6	0.807392	0.638418	0.61148	0.478384			398.6	0.636343	0.199071	0.573923	0.044439
		398.8	0.551152	0.330291	0.124807	0.013597			398.8	0.56494	0.345018	0.077155	-0.00011			398.8	0.808349	0.638517	0.610943	0.478145			398.8	0.635847	0.199205	0.574393	0.04467
		399	0.551441	0.330116	0.124997	0.013549			399	0.565288	0.345146	0.077003	9.74864e-05			399	0.808422	0.639083	0.6113	0.477826			399	0.63572	0.199526	0.574499	0.044711
		399.2	0.551579	0.329637	0.125068	0.013385			399.2	0.565623	0.345174	0.076438	0.000733			399.2	0.809118	0.639333	0.61097	0.477435			399.2	0.634664	0.200056	0.574611	0.044797
[truncated: 63,332 more rows]

## Sheet: Fig.2
	FIGURE 2
	Panel B
	Expansion folds
		bPD1-CAR	Donor01	Donor02	Donor03	Donor04	Donor05	Donor06	Donor07	Donor08
		D1	1	1	1	1	1	1	1	1
		D4	5.4	2.5	6	12.8	5	4.625	5.23256	8.84
		D9	12	13.6	49	29.4	74.2	46.875	90.4651	32.8
		nbPD1-CAR	Donor01	Donor02	Donor03	Donor04	Donor05	Donor06	Donor07	Donor08
		D1	1	1	1	1	1	1	1	1
		D4	4.1	3.6	7	10.7	6.7	4.125	4.32558	13.42
		D9	19.3	16.8	89	47.7	57.2	91.25	66.2791	49.42
		CD19-CAR	Donor01	Donor02	Donor03	Donor04	Donor05	Donor06	Donor07	Donor08
		D1	1	1	1	1	1	1	1	1
		D4	3.7	3.3	9.2	12.8	7.1	3.875	8.18605	8.1
		D9	15.1	15.5	75	53.3	43	92.5	84.8837	60.7
	Panel C
	Transduction efficiency
	% transduction	bPD1-CAR	nbPD1-CAR	CD19-CAR
	Exp01 - donor01	59.2	63.9	19.8
	Exp01 - donor01	71.4	69.1	33.8
	Exp01 - donor02	66.7	75	20.4
	Exp01 - donor02	79.8	82.4	37.2
	Exp02 - donor03	62.5	84.3	70.9
	Exp02 - donor03	63	66.6	60.7
	Exp03 - donor03	17.1	37.3	39.4
	Exp03 - donor04	28.6	45.7	47.9
	Exp04 - donor05	70.7	63.9	58.4
	Exp04 - donor05	12.2	25.5	19.6
	Exp05 - donor06	60.1	61.9	49.8
	Exp05 - donor06	19.8	20.5	27.1
	Exp06 - donor07	94.9	74.6	69.1
	Exp06 - donor07	55.5	33.5	36.3
	Exp07 - donor06	79.3	56.4	46.9
	Exp07 - donor06	32.3	15.7	26.2
	Exp07 - donor07	87	53.1	69.1
	Exp07 - donor07	36.1	27.2	30.3
	Exp08 - donor08	68.5	73.2	77.2
	Exp08 - donor08	32.2	23.2	46.6
	Panel E
	Correlation PD-1 expression and transduction efficiency
	mCherry+	bPD1-CAR			nbPD1-CAR			CD19-CAR
		% transduction	%PD1		% transduction	%PD1		% transduction	%PD1
	Exp01 - donor01	59.2	32.87		63.9	19.18		19.8	92.82
	Exp01 - donor01	71.4	33.13		69.1	24.97		33.8	98.46
	Exp01 - donor02	66.7	10.78		75	14.24		20.4	93.79
	Exp01 - donor02	79.8	11.9		82.4	15.16		37.2	86.88
	Exp02 - donor03	62.5	69.26		84.3	65.26		70.9	108.21
	Exp02 - donor03	63	77.26		66.6	69.68		60.7	109.68
	Exp03 - donor03	17.1	109.05		37.3	73.05		39.4	99.79
	Exp03 - donor04	28.6	96.39		45.7	67.77		47.9	86.9
	Exp04 - donor05	70.7	3.08		63.9	14.66		58.4	72.12
	Exp04 - donor05	12.2	26.49		25.5	15.05		19.6	63.94
	Exp05 - donor06	60.1	99		61.9	25.9		49.8	84.5
	Exp05 - donor06	19.8	107.5		20.5	41.2		27.1	79
	Exp06 - donor07	94.9	172.04		74.6	26.51		69.1	62.9
	Exp06 - donor07	55.5	106.99		33.5	28.39		36.3	50.81
	Exp07 - donor06	79.3	82.38		56.4	77.51		46.9	119.78
	Exp07 - donor06	32.3	103.52		15.7	77.51		26.2	122.76
	Exp07 - donor07	87	45.23		53.1	81.87		69.1	130.05
	Exp07 - donor07	36.1	111.92		27.2	89.64		30.3	122.28
	Exp08 - donor08	68.5	102.89		73.2	51.77		77.2	114.47
	Exp08 - donor08	32.2	108.04		23.2	55.31		46.6	104.82
	mCherry-	bPD1-CAR			nbPD1-CAR			CD19-CAR
		% transduction	%PD1		% transduction	%PD1		% transduction	%PD1
	Exp01 - donor01	59.2	7.13		63.9	55.38		19.8	122.05
	Exp01 - donor01	71.4	3.85		69.1	66.15		33.8	123.08
	Exp01 - donor02	66.7	2.03		75	35.2		20.4	125.13
	Exp01 - donor02	79.8	2.03		82.4	36.62		37.2	132.25
	Exp02 - donor03	62.5	16.34		84.3	47.37		70.9	106.32
	Exp02 - donor03	63	18.17		66.6	65.26		60.7	113.26
	Exp03 - donor03	17.1	25.89		37.3	82.53		39.4	109.05
	Exp03 - donor04	28.6	78.16		45.7	93.52		47.9	100.15
	Exp04 - donor05	70.7	5.29		63.9	54.81		58.4	121.63
	Exp04 - donor05	12.2	5.38		25.5	61.54		19.6	94.23
	Exp05 - donor06	60.1	12.25		61.9	89		49.8	100
	Exp05 - donor06	19.8	13.5		20.5	127.5		27.1	87.5
	Exp06 - donor07	94.9	14.25		74.6	79.03		69.1	95.16
	Exp06 - donor07	55.5	8.71		33.5	102.15		36.3	66.13
	Exp07 - donor06	79.3	3.39		56.4	142.28		46.9	126.29
	Exp07 - donor06	32.3	15.15		15.7	161.25		26.2	125.2
	Exp07 - donor07	87	8.6		53.1	166.84		69.1	129.53
	Exp07 - donor07	36.1	2.85		27.2	182.9		30.3	129.53
	Exp08 - donor08	68.5	5.76		73.2	77.49		77.2	135.05
	Exp08 - donor08	32.2	6.27		23.2	114.15		46.6	114.79
	Panel F
	CD4/CD8 Ratio in mcherry pos and neg populations
	mCherry+
	Unedited	Exp01 - donor01	Exp01 - donor01	Exp01 - donor02	Exp01 - donor02	Exp02 - donor03	Exp02 - donor03	Exp03 - donor03	Exp03 - donor04	Exp04 - donor05	Exp04 - donor05	Exp05 - donor06	Exp05 - donor06	Exp06 - donor07	Exp06 - donor07	Exp07 - donor06	Exp07 - donor06	Exp07 - donor07	Exp07 - donor07	Exp08 - donor08	Exp08 - donor08
	bPD1-CAR	1.24658	1.07431	0.27907	0.287193	0.721541	0.746004	0.609635	0.137163	0.380884	0.739927	2.05696	3.24664	3.1886	3.43056	2.55472	4.35795	1.17169	2.95	3.48131	4.75449
	nbPD1-CAR	2.63235	2.6803	1.6366	1.78652	1.90588	1.69672	1.30824	0.832392	1.18736	1.17333	4.45304	4.72093	5.37013	5.29487	5.68707	5.51333	4.9878	5.03681	5.78082	4.61932
	CD19 CAR	2.69663	3.18644	2.17572	2.17891	1.6921	1.7983	1.41	0.90411	1.14955	0.970894	5.54967	5.36129	5.30769	4.78235	5.35484	5.30323	6.84921	5.57047	6.81102	5.38065
	PD1 KO
	bPD1-CAR	2.10658	2.53737	1.7809	1.5953	1.42647	1.81766	0.962076	0.72007	0.911417	0.904	2.01835	4.86228	5.46053	5.16875	6.03597	5.33987	5.73103	5.45033	5.875	6.27941
	nbPD1-CAR	4.25926	4.39674	2.43945	2.28053	1.82808	1.50761	1.37772	0.750896	1.18694	1.18468	6.72656	6.31852	5.48026	5.5298	5.84507	5.48	6.08696	5.51316	7	6.68217
	CD19 CAR	3.28017	3.21702	2.32776	2.26974	1.98485	1.41809	1.28837	0.870229	0.885149	1.04246	5.93662	6.24444	6.18978	5.3141	7	7.37168	7.6	6.47287	9.17093	7.86607
	mCherry-
	Unedited	Exp01 - donor01	Exp01 - donor01	Exp01 - donor02	Exp01 - donor02	Exp02 - donor03	Exp02 - donor03	Exp03 - donor03	Exp03 - donor04	Exp04 - donor05	Exp04 - donor05	Exp05 - donor06	Exp05 - donor06	Exp06 - donor07	Exp06 - donor07	Exp07 - donor06	Exp07 - donor06	Exp07 - donor07	Exp07 - donor07	Exp08 - donor08	Exp08 - donor08
	bPD1-CAR	1.55065	1.11404	0.878788	0.77957	0.571429	0.692573	0.520995	0.225722	0.243807	0.677586	2.05956	2.37586	1.2796	2.79528	2.49819	3.94898	1.25527	2.46786	2.95122	3.24242
	nbPD1-CAR	2.32203	1.77714	2.22403	2.45965	0.642249	1.04412	1.24537	0.951168	1.00426	1.21281	4.72093	4.57062	3.845	4.91515	6.25	6.54198	4.62857	4.76608	4.64368	5.68919
	CD19 CAR	3.02869	3.40807	2.42759	2.90945	0.896484	1.39803	1.5	1.06263	1	0.947368	5.22013	5	3.69565	4.44693	6.25735	6.63566	6.10072	5.67347	5.64189	5.42208
	PD1 KO
	bPD1-CAR	2.87402	2.61905	3.5463	2.82239	1.3601	2.20915	1.45865	1.14191	1.0919	1.09735	2.59489	3.84729	2.45324	4.7929	9.79212	5.82517	6.66929	5.01235	6.84127	7.31092
	nbPD1-CAR	2.51601	2.11041	2.48763	2.50883	1.14699	1.17937	1.39454	1.02079	1.14874	1.1	5.91608	6.05	3.76847	4.73099	7.15	7.02459	5.74483	5.51656	6.71875	7.13115
	CD19 CAR	3.85294	3.41704	2.53737	2.7191	1.26047	1.21591	1.3674	1.22664	0.818548	0.993617	5.44737	6.23704	4.69006	4.59429	7.92727	8.83576	6.83333	6.33333	7.34746	7.68421
	Panel G
	Killing assay 24h
		bPD1-CAR			nbPD1-CAR			CD19 CAR
	E:T	Donor01	Donor02	Donor03	Donor01	Donor02	Donor03	Donor01	Donor02	Donor03
	2:1	83.6	94.1	94.8	52.7	64.7	41	9.56	11.2	6.68
	1:1	81.9	92.5	86.8	23.4	58	25.3	7.86	8.5	6.55
	1:2	69.5	90.7	59.8	25.7	37.2	14.1	13.1	10.1	5.25
	1:4	55.9	73.5	38	18	20.5	11.2	11	9.88	5.2

## Sheet: Fig.3
	FIGURE 3
	Panel B
	Luciferase based killing assay
	bPD1-CAR		1:1			1:2			1:4			1:8			1:16			1:32			Jurkat only
			Donor01	Donor02	Donor03	Donor01	Donor02	Donor03	Donor01	Donor02	Donor03	Donor01	Donor02	Donor03	Donor01	Donor02	Donor03	Donor01	Donor02	Donor03	Donor01	Donor02	Donor03
		JKO	84.21	88	84.63	85.94	91	93.99	87.2	92	88.31	87.66	89	92.52	84.34	92	104.06	88.01	100	101.27	100	100	100
		J8	2	15	2	8	16	5	9	33	14	21	49	34	35	75	48	51	94	75	100	100	100
		J9	0	17	2	1	17	6	4	28	19	13	63	30	28	90	54	54	108	79	100	100	100
		J13	0	26	1	1	24	7	4	37	9	11	59	18	22	90	43	40	110	68	100	100	100
		J15	0	29	2	0	28	2	2	37	7	9	65	24	25	92	40	41	111	58	100	100	100
		J20	0	26	1	0	20	4	2	41	7	9	63	23	22	86	40	42	104	56	100	100	100
		J4	0		2	3		5	9		7	19		28	34		42	48		60	100	100	100
		JPD1	0.76	6.97	1.23	0.9	12.68	4.32	2.14	36.3	3.76	8.34	63.69	21.64	21.42	85.31	28.22	48.14	97.69	45.78	100	100	100
	nbPD1-CAR		1:1			1:2			1:4			1:8			1:16			1:32			Jurkat only
			Donor01	Donor02	Donor03	Donor01	Donor02	Donor03	Donor01	Donor02	Donor03	Donor01	Donor02	Donor03	Donor01	Donor02	Donor03	Donor01	Donor02	Donor03	Donor01	Donor02	Donor03
		JKO	86.53	88.42	88.86	78.78	88.16	86.7	79.38	80.63	85.21	82.13	78.44	84.65	80.77	71.67	84.97	86.84	74.96	84.59	100	100	100
		J8	29	42	70	39	52	75	51	61	84	60	71	86	70	73	89	77	79	93	100	100	100
		J9	12	16	63	26	30	77	44	45	87	52	63	89	69	71	88	71	82	93	100	100	100
		J13	7	6	48	16	14	65	29	24	77	42	45	81	56	58	77	66	68	85	100	100	100
		J15	5	2	43	14	6	66	31	16	73	53	35	78	70	54	81	95	66	85	100	100	100
		J20	2	2	44	8	7	67	21	21	78	36	39	82	57	57	90	84	70	95	100	100	100
		J4	3	2	46	7	9	64	18	27	75	30	42	79	47	58	83	71	72	87	100	100	100
		JPD1	2	1	23	5	3	36	8	9	42	19	27	45	27	57	47	53	72	52	100	100	100
	Panel E
	Trogocytosis K-PD-1-GFP-F
		bPD1-CAR						nbPD1-CAR						CD19-CAR
		Donor01	Donor02	Donor03	Donor04	Donor05	Donor06	Donor01	Donor02	Donor03	Donor04	Donor05	Donor06	Donor01	Donor02	Donor03	Donor04	Donor05	Donor06
	1h	72.6	96.2	85.3	86.6	64.7	71.4	25.7	83.1	51.2	37.5	42.4	49.8	3.45	8.96	16.8	11.7	17.7	22.4
	3h	87.9	89.6	87.9	79.7	82.9	81.7	54.4	75.8	48.3	21.8	68.2	73.9	2.65	3.68	10.2	16.6	15.7	25.7
	5h	79.6	92	84.9	87.6	79.7	78	57.3	85.5	76.1	78.7	65.9	66.2	3.49	3.33	15.3	12.7	14.4	20.1
	Trogocytosis K-PD-1-GFP-noF
		bPD1-CAR				nbPD1-CAR				CD19-CAR
		Donor03	Donor04	Donor05	Donor06	Donor03	Donor04	Donor05	Donor06	Donor03	Donor04	Donor05	Donor06
	1h	2.36	2.3	4.52	3.81	1.22	1.57	2.49	3.4	0.47	0.28	0.94	0.97
	3h	4.28	0.74	6.71	6.26	3.96	0.52	4.23	6.92	2.37	0.16	1.53	2.73
	5h	8.04	4.67	7.68	6.06	2.97	1.65	4.08	4.87	0.64	0.34	0.98	0.69
	Panel G
	Activation assay
		Exp01	Exp01	Exp02	Exp03	Exp04	Exp04	Exp05	Exp06	Exp06	Exp07
	bPD1-CAR	Donor01	Donor02	Donor03	Donor04	Donor05	Donor06	Donor07	Donor04	Donor04	Donor08
	K-PD-1	88.4	93.3	81.5	66.4	95.7	96.1				67.9
	K-PD-1-t	84.8	91.3	78.2							61.9
	K-WT					78.1	94.7	56.9	58.2	63.7
	K-PD-1KO	7.5	18.8	9.18	7.3	0.71	0	5.54	1.07	3.06	3.26
	nbPD1-CAR
	K-PD-1	96.1	93.6	88.7	41.4	95.7	96.4				73.6
	K-PD-1-t	94.3	93.6	83.3							71.1
	K-WT					30.4	44.5		7.76	18
	K-PD-1KO	3.19	7.02	5.06	6.08	0.15	0.17		0.91	1.27	1.59
	CD19 CAR
	K-PD-1	2.31	5.2	3.41	2.03	0.32	0.3				0.65
	K-PD-1-t	1.68	3.79	3.77							0.48
	K-WT				18	0.12	0.15
	K-PD-1KO	2.07	4.11	4.01	1.72	0.12	0.21				0.43
	K-CD19	87.9	88.1	79.9	73	71.3	78.6				68.5
	Panel H
	Luciferase based killing assay
		1:1			1:5			1:10			1:20
	JPD1	Donor01	Donor02	Donor03	Donor01	Donor02	Donor03	Donor01	Donor02	Donor03	Donor01	Donor02	Donor03
	bPD1 CAR	274.33	309	621.67	2098.33	4909	11444.3	16864.3	17768.3	23559.7	34970.7	37607.7	40732
	nbPD1 CAR	2638	646.33	1342.33	26039	9704	18628	42386.3	27404.3	34683.7	58505.7	47533	44692.7
	CD19 CAR	68252	70846.7	61218	64063.7	70857.7	58307.3	64377.7	73511.3	58219	70866	84368.7	61215
	JPD1t
	bPD1 CAR	377	646.33	751	249.333	6028.67	13280.7	12547.3	15652.7	25487.3	32438.3	37985.3	39206.7
	nbPD1 CAR	2742	730	1663.33	17886	12585	23043	37391.3	28541.7	39627	46201.7	51001	49827
	CD19 CAR	55665.7	68119	66193	54678.7	67885.7	63414.3	55979	64340.3	63748.3	58294.7	70680	64579

## Sheet: Fig.4
	FIGURE 4
	Panel B
	% PD1+ cells overtime			Exp-01	Exp-01	Exp-02	Exp-02	Exp-03	Exp-03	Exp-04	Exp-04	Exp-05	Exp-05	Exp-05	Exp-05
			DAY 7	Donor01	Donor01	Donor02	Donor02	Donor03	Donor03	Donor04	Donor04	Donor05	Donor05	Donor04	Donor04
		CHERRY NEG	bPD1 CAR	5.68	19.5	28.5		27.9	36.8	1.07	6.85	13	48.5	1.7	9.87
			nbPD1 CAR	43.5	60.6	47.6		30.5	43	54.4	69	82.8	87.9	59.4	66
			CD19 CAR	70.9	69.7	87.4	71	52	50.6	73.1	69.6	88.9	88.2	68.2	70.4
			HLA-A2 CAR	65.6	58	80.2	70.7	43.6	39.3
		CHERRY POS	bPD1 CAR	46.4	60.4	27.4		24.2	34.4	37.2	48.4	62.5	73.9	32.3	45.9
			nbPD1 CAR	36.5	40.6	50.6		28.7	38.3	47.4	45.3	65.1	66.9	42.4	46.1
			CD19 CAR	66.2	67.2	87.7	71.7	49.7	49	66.5	65.2	87.3	87.5	68	69.3
			HLA-A2 CAR	94.8	91	96.2	96.9	86.9	90.4
				Exp-01	Exp-01	Exp-02	Exp-02	Exp-03	Exp-03	Exp-04	Exp-04	Exp-05	Exp-05	Exp-05	Exp-05
			DAY 10	Donor01	Donor01	Donor02	Donor02	Donor03	Donor03	Donor04	Donor04	Donor05	Donor05	Donor04	Donor04
		CHERRY NEG	bPD1 CAR	0.3	0.41	22.1		0.48	0.35	0.45	0.19	1.25	5.59	1.66	0.55
			nbPD1 CAR	16.7	26.9	27.1		0.63	3.08	9.41	13	52.5	59.5	32.2	35.3
			CD19 CAR	30.1	24.2	39.6	37.2	6.33	4.88	10.2	6.06	46.6	46.2	25	25
			HLA-A2 CAR	24.1	35.8	53.8	28.8	4.29	2.11
		CHERRY POS	bPD1 CAR	18.6	19.7	22.4		0.46	0.92	19.3	9.7	30.4	38.2	8.73	21.6
			nbPD1 CAR	9.81	11.1	23.7		0.5	2.78	2.65	3.12	28.6	28.6	15.8	17.3
			CD19 CAR	22.5	21	34.5	37.5	4.71	4.41	5.44	4.09	44.2	44.2	25.1	23.6
			HLA-A2 CAR	87.8	85.4	85.7	74.9	25.2	29.8
	Panel C
	% HLA-A2+ cells overtime
				Exp-02	Exp-02	Exp-03	Exp-03
			DAY 7	Donor02	Donor02	Donor03	Donor03
		CHERRY NEG	bPD1 CAR	99.9		99.8
			nbPD1 CAR	99.9		100
			CD19 CAR	99.9	99.9	99.8	99.9
			HLA-A2 CAR	99.5	99.9	99.5	99.8
		CHERRY POS	bPD1 CAR	99.9		99.8
			nbPD1 CAR	99.9		99.8
			CD19 CAR	99.8	99.9	99.9	99.8
			HLA-A2 CAR	99.8	99.9	99.5	99.6
				Exp-02	Exp-02	Exp-03	Exp-03
			DAY 10	Donor02	Donor02	Donor03	Donor03
		CHERRY NEG	bPD1 CAR	99.8		100
			nbPD1 CAR	99.9		100
			CD19 CAR	99.8	99.9	99.8	99.9
			HLA-A2 CAR	99.4	99.9	99.4	100
		CHERRY POS	bPD1 CAR	99.6		99.9
			nbPD1 CAR	99.9		99.9
			CD19 CAR	99.9	99.9	99.6	99.9
			HLA-A2 CAR	99.4	99.6	99.8	99.8
	Panel D
	Expansion fold
				Unedited					PD1-KO				A2-KO
				bPD1-CAR	nbPD1-CAR	CD19-CAR	HLA-A2-CAR		bPD1-CAR	nbPD1-CAR	CD19-CAR		HLA-A2-CAR	CD19-CAR
		Exp-01	Donor01	106.395	68.605	74.186	50		76.744	68.605	74.186		87.209	101.163
		Exp-01	Donor01	90.465	66.279	66.279	26.744		63.953	66.279	84.884		85.581	80.233
		Exp-02	Donor02	11.3846	23.5897	20.7179	13.3333		32.5926	29.3333	29.6296		27.22	18.11
		Exp-02	Donor02			13.3333	3.49						18.11	29.59
		Exp-03	Donor03	34.055	47.4337	48.0418	14.595		55.2826	76.1671	81.0811		47.46	57.63
		Exp-03	Donor03	15.8112	48.65	40.7443	4.86		41.6462	75.6757	76.1671		44.07	55.93
		Exp-04	Donor04	44.484	101.324	91.4387			111.181	122.884	117.032
		Exp-04	Donor04	46.3372	90.203	91.4387			124.347	160.92	87.7743
		Exp-05	Donor05	26.289	40.629	54.491			53.153	58.468	49.831
		Exp-05	Donor05	19.598	37.283	37.761			44.515	41.193	46.508
		Exp-05	Donor04	50.621	61.695	70.395			71.399	77.349	62.474
		Exp-05	Donor04	48.249	56.158	52.994			71.399	81.315	85.282
	Panel E
	Differentiation
			CD45RA- , CD62L+												CD45RA+ , CD62L+
			Exp-01	Exp-01	Exp-02	Exp-02	Exp-03	Exp-03	Exp-04	Exp-04	Exp-05	Exp-05	Exp-05	Exp-05	Exp-01	Exp-01	Exp-02	Exp-02	Exp-03	Exp-03	Exp-04	Exp-04	Exp-05	Exp-05	Exp-05	Exp-05
			Donor01	Donor01	Donor02	Donor02	Donor03	Donor03	Donor04	Donor04	Donor05	Donor05	Donor04	Donor04	Donor01	Donor01	Donor02	Donor02	Donor03	Donor03	Donor04	Donor04	Donor05	Donor05	Donor04	Donor04
		bPD1-CAR	51.4	57.3	1.03		0.11	0.75	29	28.6	23.8	32	11.1	17.2	32.2	23.9	97.3		98.4	97.2	63.6	67.7	70.7	58.9	81.8	75.1
		nbPD1-CAR	56.8	55.1	2.62		1.65	1.31	31.5	32.2	35.7	31.6	25.6	22.2	41.5	42.6	95.8		96.5	96.8	66.4	65.2	62.6	66.2	72.1	75
		CD19 CAR	58.9	52.5	3.44	1.74	1.6	1.75	30.5	25.6	33.5	36.6	29.7	34.3	39.9	46	94.2	96.6	96.6	96.5	67.3	71.7	65.5	62.2	68.3	63.4
		HLA-A2 CAR	56.1	52	7.4	3.53	0.38	0.58							11.4	19.6	64.3	64.1	90.5	93.1
		bPD1-CAR	54	59.6	2.8		0.75	0.81	32.3	28.2	44.7	40.3	51.6	40.8	44.6	39	93.8		97.7	97.5	65.4	69.8	53.8	57.3	45.9	56.3
		nbPD1-CAR	56.6	53.3	3.28		1.33	1.07	28.7	29.7	47.1	49.2	41.6	30.1	42.2	45.4	94.6		97.3	97.3	69	67.7	51.4	48.5	56.4	68.5
		CD19 CAR	57.9	58	3.72		1.47	1.22	33.2	27.2	50.5	48	32.4	51.3	41.2	40.6	94.8		96.9	97.1	64.1	70.5	47.7	49.9	66.5	46.3
		HLA-A2 CAR	61.5	64.4	6.07	4.23	1.28	1.43							37.3	34.2	91.9	92.9	97.5	97.1
		CD19 CAR	62.8	61.4	4.47	4.45	1.83	1.72							36.1	37.1	92.7	91.4	96.5	96.7
			CD45RA+ , CD62L-												CD45RA- , CD62L-
			Exp-01	Exp-01	Exp-02	Exp-02	Exp-03	Exp-03	Exp-04	Exp-04	Exp-05	Exp-05	Exp-05	Exp-05	Exp-01	Exp-01	Exp-02	Exp-02	Exp-03	Exp-03	Exp-04	Exp-04	Exp-05	Exp-05	Exp-05	Exp-05
			Donor01	Donor01	Donor02	Donor02	Donor03	Donor03	Donor04	Donor04	Donor05	Donor05	Donor04	Donor04	Donor01	Donor01	Donor02	Donor02	Donor03	Donor03	Donor04	Donor04	Donor05	Donor05	Donor04	Donor04
		bPD1-CAR	3.5	3.33	1.43		1.4	1.83	3.61	1.66	2.26	3.48	4.18	5	12.9	15.4	0.2		0.051	0.19	3.83	2.11	3.22	5.63	2.94	2.71
		nbPD1-CAR	0.26	0.51	1.44		1.62	1.63	1.01	1.26	0.66	0.79	1.16	1.59	1.4	1.8	0.14		0.21	0.26	1.08	1.37	1.02	1.37	1.19	1.19
		CD19 CAR	0.18	0.18	2.15	1.45	1.61	1.57	1.09	1.52	0.41	0.48	0.95	1.13	1.07	1.38	0.17	0.17	0.18	0.19	1.17	1.19	0.64	0.78	1	1.16
		HLA-A2 CAR	3.81	4.88	23.4	28.1	8.16	6.15							28.7	23.5	4.97	4.22	0.95	0.17
		bPD1-CAR	0.18	0.16	2.81		1.39	1.46	0.96	0.84	0.39	0.64	0.87	1.09	1.28	1.23	0.62		0.11	0.21	1.28	1.16	1.08	1.69	1.6	1.85
		nbPD1-CAR	0.16	0.13	1.75		1.31	1.46	1.04	1.15	0.43	0.62	0.82	0.61	1.08	1.14	0.39		0.11	0.19	1.2	1.5	1.06	1.73	1.13	0.8
		CD19 CAR	0.16	0.24	1.25		1.51	1.58	1.13	1.16	0.49	0.63	0.54	0.66	0.8	1.15	0.2		0.13	0.12	1.54	1.16	1.25	1.46	0.6	1.72
		HLA-A2 CAR	0.22	0.17	1.76	2.53	1.15	1.36							0.98	1.18	0.29	0.31	0.11	0.088
		CD19 CAR	0.13	0.12	2.4	3.32	1.47	1.37							0.96	1.36	0.39	0.83	0.16	0.18
	Panel F
	Exhaustion
		PD1 editing	Unedited												Edited
			Exp-01	Exp-01	Exp-02	Exp-02	Exp-03	Exp-03	Exp-04	Exp-04	Exp-05	Exp-05	Exp-05	Exp-05	Exp-01	Exp-01	Exp-02	Exp-02	Exp-03	Exp-03	Exp-04	Exp-04	Exp-05	Exp-05	Exp-05	Exp-05
			Donor01	Donor01	Donor02	Donor02	Donor03	Donor03	Donor04	Donor04	Donor05	Donor05	Donor04	Donor04	Donor01	Donor01	Donor02	Donor02	Donor03	Donor03	Donor04	Donor04	Donor05	Donor05	Donor04	Donor04
		bPD1 CAR	49.8	45	0.57		0.14	0.47	37.3	15.8	66.6	62.8	51.6	59.6	1.47	2.15	0.29		0.077	0.31	0.16	0.18	4.64	10.2	2.23	4.6
		nbPD1 CAR	3.12	3.94	0.35		0.041	0.061	0.4	0.54	11.4	11.6	10.4	10.4	1.27	1.11	0.19		0.024	0.1	0.16	0.074	5.98	4.69	3.31	3
		CD19 CAR	1.32	1.43	0.12	0.16	0.081	0.049	0.18	0.15	5.03	4.38	3.9	4.95	0.76	1.12	0.14		0.015	0.046	0.093	0.087	3.06	4.16	2.06	1.33
		HLA-A2 editing	Unedited												Edited
			Exp-01	Exp-01	Exp-02	Exp-02	Exp-03	Exp-03							Exp-01	Exp-01	Exp-02	Exp-02	Exp-03	Exp-03
			Donor01	Donor01	Donor02	Donor02	Donor03	Donor03							Donor01	Donor01	Donor02	Donor02	Donor03	Donor03
		HLA-A2 CAR	76	71.2	74	18.3	11.6	4.41							2.83	3.73	0.39	1.12	0.12	0.26
		CD19 CAR	1.32	1.43	0.12	0.16	0.081	0.049							1.54	1.35	0.072	0.15	0.059	0.027

## Sheet: Fig.5
	FIGURE 5
	Panel B							Panel C
	Keplen-Meyer of viral control							Viral load overtime
		Weeks elapsed	Control	bPD1 CAR	nbPD1 CAR			UT group	Mouse ID
	5629	3	1					week	5727	5730	5629	5660	5674	5659
	5630	3	1					-11	22100	2290	122000	7830	150000	3870
	5660	3	1					-9
	5674	3	1					-3	290	320	350	380	360	410
	5659	3	1					0
	5693	3	1					3	290	320	350	380	360	410
	5720	3	1					5	52300	19700	503000	7870	1430	26900
	5727	3	1					7	29600	87800
	5730	3	1					8	24500	134000	10200	54200	458	255000
	5672	1		1				bPD1 CAR	Mouse ID
	5641	3		1				week	5733	5734	5754	5641	5657	5658	5675	5882	5886
	5657	3		1				-11	12700	2810	7090	3870	72200	53000	8910	3140	3240
	5658	3		1				-9
	5675	6		0				-3	230	260	290	310	340	370	400	430	460
	5722	3		1				0
	5723	5.5		0				3	230	260	290	310	340	370	400	430	460
	5733	6		0				5	230	260	290	12700	15100	1570		669000	460
	5734	6		1				7	230	260	10400
	5750	5.5		0				8	230	1490	9720	42600	308000	188000	400	4770000	115000
	5754	5		1
	5882	3		1				nbPD1 CAR	Mouse ID
	5886	6		1				week	5736	5737	5644	5679	5676	5681	5888
								-11	11200	995	718	10200	1940	1730	1050
	5669	3			1			-9
	5644	5			1			-3	230	260	290	310	340	370	400
	5645	3			1			0
	5679	1			1			3	230	260	290	2830	340	370	400
	5676	6			0			5	47300	260	290			796	2010000
	5681	3			1			7	101000	24100	7300			25700
	5724	5.5			0			8	60200	35400	33400	303000	340	315000	190000
	5736	3			1
	5737	5			1
	5888	3			1
	5885	5.5			0
	Panel D
	EGFRt detection in organs
	bPD1 CAR	Mouse ID
		5675	5733	5734	5754	5641	5657	5658	5882	5886
	Blood	3.12	55.2	5	0.17	0.23	0	0.04	0.027	0.012
	Spleen	5.19	39.2	6.24	0.59	0.19	0.19	0.24	0.178	0.218
	BM	17.41	1.92	0.81	0.087	0.21	0.87	0.41	0.59	0.3
	nbPD1 CAR	Mouse ID
		5676	5679	5736	5737	5644	5681	5888
	Blood	20.5	0	3.1	5.01	0.06	0	0.026
	Spleen	14.57	1.58	3.51	6.4	0.19	0.54	0.189
	BM	6.9	0.14	2.05	1.06	0.56	0.18	0.669
	Panel E
	Phenotype CAR-T cells
			CD4 KO				CD4				CD8
	bPD1 CAR	Mouse ID	5675	5733	5734		5675	5733	5734		5675	5733	5734
		BLOOD	0	0.59	0.55		0	0.16	0.55		100	97.3	97.2
		SPLEEN	15.2	1.36	8.44		0	0.16	1.57		84.6	98.3	89.5
		BM	47.6	0	19.6		1.19	0	4.47		50.6	100	75.2
	nbPD1 CAR	Mouse ID	5676	5679	5736	5737	5676	5679	5736	5737	5676	5679	5736	5737
		BLOOD	0.83	N.Q.	0	0	0	N.Q.	0	0.87	99.2	N.Q.	94	95.7
		SPLEEN	9.99	12.6	0.84	0.66	0	0.4	4.85	1.48	90	86.8	82.5	97.5
		BM	8.49	70.5	3.35	3.67	1.59	15.4	4.61	3.3	89.2	11.5	90.7	91.4
	N.Q.	not quantifiable	5679 no EGFR evts in the blood
	Panel F
	Correlation EGFRt detection with viral rebound
	BLOOD					SPLEEN					BM
	bPD1 CAR	Mouse ID	week rebound	EGFR		bPD1 CAR	Mouse ID	week rebound	EGFR		bPD1 CAR	Mouse ID	week rebound	EGFR
		5641	3	0.23			5641	3	0.19			5641	3	0.21
		5657	3	0			5657	3	0.19			5657	3	0.87
		5658	3	0.04			5658	3	0.24			5658	3	0.41
		5675	7	3.12			5675	7	5.19			5675	7	17.41
		5733	7	55.2			5733	7	39.2			5733	7	1.92
		5734	6	5			5734	6	6.24			5734	6	0.81
		5754	5	0.17			5754	5	0.59			5754	5	0.087
		5882	3	0.027			5882	3	0.178			5882	3	0.59
		5886	6	0.012			5886	6	0.218			5886	6	0.3
	nbPD1 CAR	5644	5	0.06		nbPD1 CAR	5644	5	0.19		nbPD1 CAR	5644	5	0.56
		5679	1	0			5679	1	1.58			5679	1	0.14
		5676	7	20.5			5676	7	14.57			5676	7	6.9
		5681	3	0			5681	3	0.54			5681	3	0.18
		5736	3	3.1			5736	3	3.51			5736	3	2.05
		5737	5	5.01			5737	5	6.4			5737	5	1.06
		5888	3	0.026			5888	3	0.189			5888	3	0.669
	Panel G
	Correlation CD4+PD1+ cells with viral rebound
	BLOOD					SPLEEN					BM
	bPD1 CAR	Mouse ID	week rebound	CD4+PD1+		bPD1 CAR	Mouse ID	week rebound	CD4+PD1+		bPD1 CAR	Mouse ID	week rebound	CD4+PD1+
		5641	3	46.6			5641	3	88.1			5641	3	87.5
		5657	3	86.7			5657	3	95.6			5657	3	96.1
		5658	3	44			5658	3	80.6			5658	3	86.1
		5675	7	0			5675	7	88.1			5675	7	0
		5733	7	0.075			5733	7	0.32			5733	7	0
		5734	6	30			5734	6	2.62			5734	6	1.4
		5754	5	33.7			5754	5	50			5754	5	73.2
		5882	3	71.1			5882	3	58.7			5882	3	77.6
		5886	6	50.2			5886	6	90.7			5886	6	91.1
	nbPD1 CAR	5644	5	64.1		nbPD1 CAR	5644	5	81.7		nbPD1 CAR	5644	5	91.3
		5679	1	74.6			5679	1	94.1			5679	1	96.5
		5676	7	4.35			5676	7	60.9			5676	7	0
		5681	3	80.9			5681	3	96.8			5681	3	98.3
		5736	3	20.3			5736	3	30.8			5736	3	24
		5737	5	22.6			5737	5	17.3			5737	5	27.8
		5888	3	40.3			5888	3	68.4			5888	3	70.8
	Panel H
	Correlation CD4+PD1+ cells with EGFRt+ cells
	BLOOD					SPLEEN					BM
	bPD1 CAR	Mouse ID	EGFRt+	CD4+PD1+		bPD1 CAR	Mouse ID	EGFRt+	CD4+PD1+		bPD1 CAR	Mouse ID	EGFRt+	CD4+PD1+
		5641	0.23	46.6			5641	0.19	88.1			5641	0.21	87.5
		5657	0	86.7			5657	0.19	95.6			5657	0.87	96.1
		5658	0.04	44			5658	0.24	80.6			5658	0.41	86.1
		5675	3.12	0			5675	5.19	88.1			5675	17.41	0
		5733	55.2	0.075			5733	39.2	0.32			5733	1.92	0
		5734	5	30			5734	6.24	2.62			5734	0.81	1.4
		5754	0.17	33.7			5754	0.59	50			5754	0.087	73.2
		5882	0.027	71.1			5882	0.178	58.7			5882	0.59	77.6
		5886	0.012	50.2			5886	0.218	90.7			5886	0.3	91.1
	nbPD1 CAR	5644	0.06	64.1		nbPD1 CAR	5644	0.19	81.7		nbPD1 CAR	5644	0.56	91.3
		5679	0	74.6			5679	1.58	94.1			5679	0.14	96.5
		5676	20.5	4.35			5676	14.57	60.9			5676	6.9	0
		5681	0	80.9			5681	0.54	96.8			5681	0.18	98.3
		5736	3.1	20.3			5736	3.51	30.8			5736	2.05	24
		5737	5.01	22.6			5737	6.4	17.3			5737	1.06	27.8
		5888	0.026	40.3			5888	0.189	68.4			5888	0.669	70.8
	Panel I
	Correlation HIV integrated DNA levels with time of viral rebound
			week	gag copies/10^6 CD3 copies
		mouse ID
	nbPD1 CAR	5679 S	1	404000
		5679 BM	1	1350000
		5644 BM	5	274000
		5888 BM	3	497000
	bPD1 CAR	5882 S	3	647000
		5886 S	6	33300
		5886 BM	6	40600
		5733 S	7	73.4
	Panel J
	Correlation HIV integrated DNA levels with EGFRt+ cells
			EGFR	gag copies/10^6 CD3 copies
	nbPD1 CAR	mouse ID
		5679 S	1.58	404000
		5679 BM	0.14	1350000
		5644 BM	0.56	274000
		5888 BM	0.669	497000
	bPD1 CAR
		5882 S	0.178	647000
		5886 S	0.218	33300
		5886 BM	0.3	40600
		5733 S	39.2	73.4

## Sheet: Fig.6
	FIGURE 6
	Panel B
	CD4+PD1+ cells in CD20 rich regions
	Treatment	UT						bPD1 CAR	nbPD1 CAR			bPD1 CAR	bPD1 CAR	nbPD1 CAR
	Outcome	Rebound						Rebound	Rebound			NO rebound	NO rebound CAR expansion	NO rebound
	Image ID	S1	S2	S3	S4			S8	S7	S5	S6	S10	S11	S9
	Mouse ID	5659	5727	5730	5660	5674	5629	5734	5679	5736	5737	5675	5733	5676
		700.51	2445.74	2782.38	432.78	2362.22	1277.91	436.02	976.39	414.07	2905.22	205.77	655.98	28.13
		556.59	3595.01	1847.19	360.65		2021.11	172.14	901.28	753.16	1428.57	1028.87	307.81	316.48
		2701.3	1943.76	2108.86	250.94		1366.45	987.71	254.12	917.31	2456.83	1371.82	236.53	74.47
		416.67	1947.53	1947.66	9.55		902.86	1278.17	772.53	917.59	2095.24	1114.61	243.89	90.42
		1177.21	3283.63	1385.67	171.84		1026.46	1318.28	71.15	1355.69	2350.43	114.32	264.92	75.35
		1098.48	2810.13	1862.28	38.19		1554.7	1996.77	189.74	358.48	1978.02	1	227.07	0
			3324.81	869.49	101.83		843.98	1783.13	35.58	782.13	2390.11	1	118.94
			2667.16	2208.23			1211.87	839.57		111.73	4936.6	1839.49	444.68
			1144.87	2527.32			2439.31	1731.15		147.07	1962.32	422.1	264.92
			1509.72	1024.07			1524.92	1154.8			5989.01	800.23	151.38
			1839.97	1391.19			3141.48	1290.57				469.59	157.2
			792.6	1726.1				1867.29				285.8	134.56
			452.91	734.24				3155.99					364.69
			1358.74	618.31				1073.72					333.04
			1722.69	2550.51				1025.7					346.91
			1973.41	231.86				2182.89					425.76
			2158.42	1700.34				2682.59					469.28
				541.02				3294.06					283.84
				3787.12				2426.16					214.46
				2133.15				1814.69					340.61
				2421.7				1551.69					550.86
								565.45					240.83
													132.46
													199.55
													327.99
	CD8+PD1+ cells in CD20 rich regions
	Treatment	UT						bPD1 CAR	nbPD1 CAR			bPD1 CAR	bPD1 CAR	nbPD1 CAR
	Outcome	Rebound						Rebound	Rebound			NO rebound	NO rebound CAR expansion	NO rebound
	Image ID	S1	S2	S3	S4			S8	S7	S5	S6	S10	S11	S9
	Mouse ID	5659	5727	5730	5660	5674	5629	5734	5679	5736	5737	5675	5733	5676
		35.419	475.561	51.525	1	151.18	155.26	37.3735	142.308	51.1195	322.802	91.45	473.065	1
		83.488	396.3	77.288	8.486		177.68	32.2771	73.7892	486.658	164.835	1	681.213	1
		1	207.586	149.056	1		341.61	189.944	1	207.602	227.63	1	510.91	1
		108.225	271.749	139.119	9.547		284.6	78.8997	20.3297	600.654	197.802	1	605.523	1
		39.799	555.85	140.775	6.364		102.65	299.161	11.859	411.342	286.935	1	611.83	1
		173.16	339.686	147.216	1		111.05	206.353	94.8718	21.7258	259.027	1	583.897	1
			514.676	77.288	6.364		117.22	134.129	17.7885	113.352	453.297	514.43	746.091
			515.82	138.015			173.12	149.707		49.6589	663.567	1	756.904
			150.972	146.848			1091	273.828		40.1091	667.19	1	435.219
			188.714	96.61			172.63	100.418			588.697	1	264.916
			283.072	139.119			187.55	242.335				26.38	599.701
			150.972	77.288				210.399				1	327.991
			56.614	77.288				420.798					901.403
			183.997	94.463				198.964					378.452
			541.88	1				105.2					788.441
			638.933	1				105.2					709.597
			198.15	51.525				331.379					878.008
				1				591.747					482.526
				77.288				532.573					264.916
				30.915				236.699					315.377
				25.763				289.299					493.389
								210.399					488.547
													309.069
													172.024
													391.067
	CD20+ cells in CD4 rich regions
	Treatment	UT						bPD1 CAR	nbPD1 CAR			bPD1 CAR	bPD1 CAR	nbPD1 CAR
	Outcome	Rebound						Rebound	Rebound			NO rebound	NO rebound CAR expansion	NO rebound
	Image ID	S1	S2	S3	S4			S8	S7	S5	S6	S10	S11	S9
	Mouse ID	5659	5727	5730	5660	5674	5629	5734	5679	5736	5737	5675	5733	5676
		40636.4	7751.24	7004.1	5808.86	2465.22	247.49	8248.16	10152	31285.7	7650.27	52.14	282.826	2924.43
		16666.7	7372.72	6021.63	3548.73	314.04	427.48	4638.03	12947	24000	7020.25	52.8	1478.24	273.195
		48222.2	7077.58	3565.44	3548.73		237.78	5863.24	11756.8	71200	5231.44	351.97	245.116	614.689
		40500	8296.78	4690.53	1365.32		453.73	4516.28		42400	4004.27	175.98	75.4203	2766.1
		33250	7614.86	7553.44	3095		2153.91	7144.18		67666.7	5765.83	201.55	339.391	2458.76
			7245.48	4211.48	3392.74		1080.69	7522.19		33000	5266.05	100.56	641.073	3121.72
			19231.6	1782.72	2700.62		1144.62	6219.79		44500	4190.77	516.22	351.962	13321.2
			11876.9	5379.85	10529.2		185.61	9349.5		38000	9562.84	703.93	37.7102	4685.35
			9433.33	5581.45	3275.75			3892.32			2404.77	1	346.388	3528.77
			5985.81	5575.95	6083.53			5243.79			3707.52	1	169.696	1161.08
			7330.72		9476.27			2931.62			2404.77		188.551	956.182
			12920.7		7175.45			5585.93			3522.78		163.411	922.033
					6142.03			5321.82			2222.55		116.967	845.892
					3051.52			2812.77			3993.89		729.063	573.056
					5243.29			5525.18					75.4203
					3218.06			8557.17					2740.27
													477.662
													159.4
													1
													414.812
													211.177
													414.812
													603.362
													120.672
													452.522
													358.247
													326.821
													282.826
													226.261
													339.391
													301.681
													1378.13
													502.802
													605.421
													75.4203
													527.942
													75.4203
													245.116
													529.761
													1
	Panel C
	Mouse ID	UT HIV +		EGFRt+ HIV+		EGFRt+ HIV-
	5629	14.197	5736	20.605	5676	31.802
		15.159		20.146		23.975
		15.51		18.918		28.273
		16.18		22.088		23.058
		15.933		19.721		28.803
		16.883		24.104		31.047
		16.896		21.53
		16.927		22.546	5675	67.733
		15.964		21.48
		16.34			5733	37.039
		16.914	5737	20.045		69.127
				25.94		97.096
	5674	19.272		19.08		74.446
				21.556		124.531
	5659	18.04		21.232		85.63
		26.924		22.811		77.342
		28.691		20.963		106.249
		24.401		22.654		87.971
		23.801		19.636		61.203
		29.87		25.567		100.201
						112.807
	5727	17.566	5679	19.233		74.058
		15.464		20.904		97.172
		16.517		25.11		101.264
		15.825		23.326		41.296
		15.408		22.533		88.489
		16.582		20.785		100.64
		16.414		24.986		26.437
		16.858				54.914
		17.312	5734	16.676
		17.022		16.296
		17.29		16.324
		19.29		18.729
		18.798		17.293
		17.317		18.085
		17.873		18.468
		17.271		18.406
		17.222		27.807
				19.532
	5730	23.602		19.039
		25.054		20.177
		24.137		19.149
		24.471		18.291
		21.313		18.137
		19.629		18.88
		23.008		20.052
		21.002		19.125
		22.799		20.21
		21.988		18.833
		21.418		19.755
		21.228		15.091
		21.366
		21.399
		22.557
		19.903
		23.601
		19.909
		24.168
		20.465
		21.326
	5660	18.703
		18.959
		21.029
		23.239
		21.823
		20.542
		17.349
	Panel E
	Mouse ID	CD8+CAR+cells
	S2	0	0	0	0	2	3	1	4	0	0	1	1	3	5	0	0	0	0
	S11	186	149	94	87	63	101	194	116	113	219	140	157	217	195	194	136	269	238	125	154	216	130	90	84	223
	S5	19	25	13	43	16	34	0	14	26	20	19	9	25	26	18	32	37	21	32
		HIV+ cells
	S2	0	31	24	2	25	27	62	22	2	14	8	16	41	4	9	29	12	0
	S11	0	0	1	0	1	1	1	3	3	0	3	1	0	4	0	0	2	1	0	1	0	1	0	1	0
	S5	4	2	3	6	3	6	15	8	0	2	6	12	1	0	2	4	3	0	2

## Sheet: Fig.S1
	FIGURE S1
	Panel A
		Competitive assay
			A35795 IgG		135c139d6 IgG
		Nivolumab (ug/ml)	Donor01	Donor02	Donor01	Donor02
		10	0.22		95.6
		5	0.47	1.22	96.9	97.2
		2.5	1.61	6.11	97.5	97.3
		1.25	4.67	12.7	97.8	97.2
		0.625	13.4	46.9	97.6	97.5
		0.3	45.3		97.9
		0	98.4		98.4

## Sheet: Fig.S3
	FIGURE S3
	Panel A
		mCherry+	bPD1-CAR	nbPD1-CAR	CD19-CAR	mCherry-	bPD1-CAR	nbPD1-CAR	CD19-CAR
		Exp01 - donor01	32.87	19.18	92.82		7.13	55.38	122.05
		Exp01 - donor01	33.13	24.97	98.46		3.85	66.15	123.08
		Exp01 - donor02	10.78	14.24	93.79		2.03	35.2	125.13
		Exp01 - donor02	11.9	15.16	86.88		2.03	36.62	132.25
		Exp02 - donor03	69.26	65.26	108.21		16.34	47.37	106.32
		Exp02 - donor03	77.26	69.68	109.68		18.17	65.26	113.26
		Exp03 - donor03	109.05	73.05	99.79		25.89	82.53	109.05
		Exp03 - donor04	96.39	67.77	86.9		78.16	93.52	100.15
		Exp04 - donor05	3.08	14.66	72.12		5.29	54.81	121.63
		Exp04 - donor05	26.49	15.05	63.94		5.38	61.54	94.23
		Exp05 - donor06	99	25.9	84.5		12.25	89	100
		Exp05 - donor06	107.5	41.2	79		13.5	127.5	87.5
		Exp06 - donor07	172.04	26.51	62.9		14.25	79.03	95.16
		Exp06 - donor07	106.99	28.39	50.81		8.71	102.15	66.13
		Exp07 - donor06	82.38	77.51	119.78		3.39	142.28	126.29
		Exp07 - donor06	103.52	77.51	122.76		15.15	161.25	125.2
		Exp07 - donor07	45.23	81.87	130.05		8.6	166.84	129.53
		Exp07 - donor07	111.92	89.64	122.28		2.85	182.9	129.53
		Exp08 - donor08	102.89	51.77	114.47		5.76	77.49	135.05
		Exp08 - donor08	108.04	55.31	104.82		6.27	114.15	114.79
	Panel B							Panel C
	%PD1+ cells							% PD1 KO efficiency
		CD4			CD8			G1	G2	G3
		DAY 7	DAY 10		DAY 7	DAY 10		0	10.53	92.3077
	Donor01	82	57.8		39.7	12.5		0	26.97	79.7
	Donor02	77.7	22.3		36.8	6.2			43.23	93.5
	Donor03	53.1	11.5		15.5	2.8			42.1	60.6
	Donor04	49.4	36.8		16	13.1				83
	Donor05	75.8	24.7		37.6	7.48				84.5
	Donor06	88.4	43.1		43.5	3.15				90
	Donor07	75	23.8		26.2	1.41				89
	Donor08	80.6	35.1		36.4	5.1				84.9
										81

## Sheet: Fig.S4
	FIGURE S4
	Panel D
	Killing assay 48h
		bPD1-CAR			nbPD1-CAR			CD19 CAR
	E:T	Donor01	Donor02	Donor03	Donor01	Donor02	Donor03	Donor01	Donor02	Donor03
	2:1	86.9	96.6	89.6	58	80.8	57.2	18	16.2	10.7
	1:1	88.4	85	88.8	55.1	76.9	68.6	21.1	15.1	10.3
	1:2	85.8	77.5	89.5	55.4	60.3	53	25.3	17.2	12.2
	1:4	69.6	59.2	50.9	35.4	41.3	27.5	10.9	17.3	9.25
	BONE MARROW
	%CD8+PD1+ cells
			bPD1-CAR						nbPD1-CAR
	Mouse ID	UT	Mouse ID	DAY 3	Mouse ID	DAY 8	Mouse ID	DAY 21	Mouse ID	DAY 3	Mouse ID	DAY 8	Mouse ID	DAY 21
	M01	93.4	M08	82.3	M12	44.4	M19	80.6	M10	83.7	M15	86.1	M23	10.5
	M02	91.6	M09	74.7	M13	59.6	M20	46.9	M11	44.4	M16	87.1	M24	31.2
	M03	80.1			M14	61.5	M21	13.6			M17	91	M25	87.4
	M04	89					M22	70.8			M18	46.9
	M05	62.1
	M06	91.7
	M07	72.4
	%CD8+PD1+ cells correlation with EGFR detection in vivo
			Mouse ID	% EGFR+ cells	%CD8+PD1+ cells
	DAY 3	bPD1-CAR	M08	0.056	82.3
			M09	0.084	74.7
		nbPD1-CAR	M10	0.136	83.7
			M11	0.058	44.4
	DAY 8	bPD1-CAR	M12	1.62	44.4
			M13	2.65	59.6
			M14	1.47	61.5
		nbPD1-CAR	M15	1.62	86.1
			M16	1.07	87.1
			M17	2.21	91
			M18	1.4	46.9
	DAY 21	bPD1-CAR	M19	5.4	80.6
			M20	3.22	46.9
			M21	5.13	13.6
			M22	1.87	70.8
		nbPD1-CAR	M23	5.78	10.5
			M24	11.17	31.2
			M25	4.49	87.4
	BLOOD
	%CD8+PD1+ cells
			bPD1-CAR						nbPD1-CAR
	Mouse ID	UT	Mouse ID	DAY 3	Mouse ID	DAY 8	Mouse ID	DAY 21	Mouse ID	DAY 3	Mouse ID	DAY 8	Mouse ID	DAY 21
	M01	13.9	M08	12.4	M12	13.9	M19	68.6	M10	29.3	M15	67.1	M23	0.76
	M02	46.9	M09	9.72	M13	11.6	M20	20.9	M11	0	M16	50.8	M24	14.7
	M03	23			M14	33.6	M21	2.13			M17	46.5	M25	29.6
	M04	43.6					M22	33.8			M18	23
	M05	27.1
	M06	77.7
	M07	42.5
	%CD8+PD1+ cells correlation with EGFR detection in vivo
			Mouse ID	% EGFR+ cells	%CD8+PD1+ cells
	DAY 3	bPD1-CAR	M08	0.131	12.4
			M09	0.42	9.72
		nbPD1-CAR	M10	0.23	29.3
			M11	0.454	0
	DAY 8	bPD1-CAR	M12	0.29	13.9
			M13	0.44	11.6
			M14	0.32	33.6
		nbPD1-CAR	M15	0.11	67.1
			M16	0.55	50.8
			M17	0.38	46.5
			M18	0.49	23
	DAY 21	bPD1-CAR	M19	1.21	68.6
			M20	0.828	20.9
			M21	1.712	2.13
			M22	0.52	33.8
		nbPD1-CAR	M23	17.28	0.76
			M24	4.04	14.7
			M25	1.83	29.6

[truncated: 11 more sheets: Fig.S5, Fig.S6, Fig.S7, Fig.S8, Fig.S9, Fig.S10, Fig.S11, Fig.S12, Fig.S13, Fig. S14, Fig.S17]
